# Supplementary material for: Mapping quantitative trait loci for yield-related traits and predicting candidate genes for grain weight in maize
Source: Sci Rep. 2019 Nov 6;9:16112. doi: 10.1038/s41598-019-52222-5 (PMC6834572; doi:10.1038/s41598-019-52222-5)
Supplement: Supplementary file 2 — Dataset 1 [file 41598_2019_52222_MOESM2_ESM.xls]

Supplemental Table.3 Detailed information from comparative genomics analysis and GO analysis for the 203 protein-coding genes
ID	chromosome	Strand	start	end	length	P11_readcount(P11vsP21)	P21_readcount(P11vsP21)	log2FoldChange(P11vsP21)	pval(P11vsP21)	padj(P11vsP21)	significant(P11vsP21)	P12_readcount(P12vsP22)	P22_readcount(P12vsP22)	log2FoldChange(P12vsP22)	pval(P12vsP22)	padj(P12vsP22)	significant(P12vsP22)	P13_readcount(P13vsP23)	P23_readcount(P13vsP23)	log2FoldChange(P13vsP23)	pval(P13vsP23)	padj(P13vsP23)	significant(P13vsP23)	biological_process	biological_process_description	cellular_component	cellular_component_description	molecular_function	molecular_function_description	Blast swiss prot
GRMZM2G041636	7	-	174370856	174371834	979	43.64176482	196.3776054	-2.1698	6.06E-08	6.55E-07	DOWN	30.27773831	43.31613645	-0.51665	0.60545	1	FALSE	6.454877098	38.62911814	-2.5812	0.0016425	0.011019	DOWN	--	--	--	--	--	--	sp|O80482|BH149_ARATH Transcription factor bHLH149 OS=Arabidopsis thaliana GN=BHLH149 PE=1 SV=1//3.09887e-10
GRMZM2G424205	7	-	174382576	174384945	2028	5056.105672	3999.719626	0.33813	0.17598	0.36422	FALSE	9394.280933	4418.591823	1.0882	0.012676	0.10973	FALSE	5192.119769	2460.348608	1.0775	1.12E-05	0.00014021	UP	--	--	--	--	--	--	-//-
GRMZM2G113039	7	-	174555103	174558004	1609	382.723303	81.93822127	2.2237	9.17E-17	2.17E-15	UP	275.1276846	66.29350041	2.0532	0.00021469	0.0036681	UP	167.0494141	29.35443088	2.5086	4.67E-08	9.15E-07	UP	GO:0009058//GO:0044237//GO:1901576//GO:0044271//GO:0034645//GO:0071704//GO:0044249//GO:0006139//GO:0034654//GO:0006351//GO:0034641//GO:0018130//GO:1901362//GO:0009059//GO:0009987//GO:1901360//GO:0008150//GO:0046483//GO:0006807//GO:0019438//GO:0008152//GO:0090304//GO:0044238//GO:0043170//GO:0097659//GO:0044260//GO:0010467//GO:0032774//GO:0006725//GO:0016070	biosynthetic process//cellular metabolic process//organic substance biosynthetic process//cellular nitrogen compound biosynthetic process//cellular macromolecule biosynthetic process//organic substance metabolic process//cellular biosynthetic process//nucleobase-containing compound metabolic process//nucleobase-containing compound biosynthetic process//transcription, DNA-templated//cellular nitro…	--	--	GO:0043167//GO:0016740//GO:1901363//GO:0003677//GO:0019787//GO:0003674//GO:0061630//GO:0097159//GO:0004842//GO:0046914//GO:0003899//GO:0016779//GO:0016772//GO:0046872//GO:0003824//GO:0043169//GO:0008270//GO:0005488//GO:0034062//GO:0061659//GO:0005515//GO:0003676	ion binding//transferase activity//heterocyclic compound binding//DNA binding//ubiquitin-like protein transferase activity//molecular_function//ubiquitin protein ligase activity//organic cyclic compound binding//ubiquitin-protein transferase activity//transition metal ion binding//DNA-directed RNA polymerase activity//nucleotidyltransferase activity//transferase activity, transferring phosphorus-…	sp|Q61510|TRI25_MOUSE E3 ubiquitin/ISG15 ligase TRIM25 OS=Mus musculus GN=Trim25 PE=1 SV=2//5.74962e-10
GRMZM2G113036	7	+	174559034	174561015	1709	282.3988813	144.7469403	0.9642	0.0018339	0.0085934	UP	212.0107872	178.2062355	0.25059	0.57611	1	FALSE	66.58418025	29.19962839	1.1892	0.038739	0.14017	FALSE	--	--	--	--	GO:0003674//GO:0005488//GO:0005515	molecular_function//binding//protein binding	-//-
GRMZM2G414141	7	-	174562720	174569110	4426	770.79548	965.517612	-0.32495	0.090814	0.22281	FALSE	833.2312056	1157.707541	-0.47448	0.26578	0.77035	FALSE	412.9622971	1129.383029	-1.4515	1.10E-07	2.03E-06	DOWN	--	--	--	--	GO:0003674//GO:0005515//GO:0005488	molecular_function//protein binding//binding	sp|O04251|Y4211_ARATH BRCT domain-containing protein At4g02110 OS=Arabidopsis thaliana GN=At4g02110 PE=3 SV=3//1.95415e-62
GRMZM2G056750	7	+	174618957	174621870	2440	346.6992245	86.15300026	2.0087	0.011513	0.041298	UP	13.41467019	2.896754702	2.2113	0.31622	0.82352	FALSE	107.3085059	76.06338529	0.49649	0.60765	0.84895	FALSE	GO:0015979//GO:0008152//GO:0008150//GO:0009987//GO:0019684//GO:0006091//GO:0044237	photosynthesis//metabolic process//biological_process//cellular process//photosynthesis, light reaction//generation of precursor metabolites and energy//cellular metabolic process	GO:0031982//GO:0030077//GO:0044422//GO:0044444//GO:0044433//GO:0042716//GO:0031410//GO:0005737//GO:0005623//GO:0043226//GO:0044464//GO:0032991//GO:0030076//GO:0043229//GO:0005575//GO:0005622//GO:0044446//GO:0044424//GO:0043234	vesicle//plasma membrane light-harvesting complex//organelle part//cytoplasmic part//cytoplasmic vesicle part//plasma membrane-derived chromatophore//cytoplasmic vesicle//cytoplasm//cell//organelle//cell part//macromolecular complex//light-harvesting complex//intracellular organelle//cellular_component//intracellular//intracellular organelle part//intracellular part//protein complex	GO:0005488//GO:0043169//GO:0020037//GO:0046872//GO:0009055//GO:0046914//GO:0097159//GO:0003674//GO:0046906//GO:1901363//GO:0005506//GO:0043167	binding//cation binding//heme binding//metal ion binding//electron carrier activity//transition metal ion binding//organic cyclic compound binding//molecular_function//tetrapyrrole binding//heterocyclic compound binding//iron ion binding//ion binding	sp|Q84TX2|SCRL1_ORYSJ SCAR-like protein 1 OS=Oryza sativa subsp. japonica GN=Os03g0816900 PE=2 SV=2//9.31712e-12
GRMZM2G108166	7	+	174759307	174764297	4247	185.9631882	507.4061525	-1.4481	5.99E-07	5.60E-06	DOWN	134.9454671	439.0514788	-1.702	0.00071731	0.010458	DOWN	36.15337752	79.5519658	-1.1378	0.11234	0.30232	FALSE	GO:0034622//GO:0022607//GO:0044085//GO:0008535//GO:0006996//GO:0043933//GO:0006461//GO:0065003//GO:0007005//GO:0009987//GO:0043623//GO:0008150//GO:0071840//GO:0033617//GO:0016043//GO:0070271//GO:0017004//GO:0097034//GO:0033108//GO:0071822	cellular macromolecular complex assembly//cellular component assembly//cellular component biogenesis//respiratory chain complex IV assembly//organelle organization//macromolecular complex subunit organization//protein complex assembly//macromolecular complex assembly//mitochondrion organization//cellular process//cellular protein complex assembly//biological_process//cellular component organizati…	GO:0005575//GO:0043229//GO:0044424//GO:0005622//GO:0043226//GO:0044464//GO:0005623//GO:0005739//GO:0043231//GO:0043227//GO:0005737//GO:0044444	cellular_component//intracellular organelle//intracellular part//intracellular//organelle//cell part//cell//mitochondrion//intracellular membrane-bounded organelle//membrane-bounded organelle//cytoplasm//cytoplasmic part	GO:0003677//GO:0030554//GO:0032559//GO:0097367//GO:0032555//GO:0043167//GO:0035639//GO:1901363//GO:0032549//GO:1901265//GO:0016787//GO:0005524//GO:0003682//GO:0003674//GO:0097159//GO:0000166//GO:0043168//GO:0044877//GO:0017076//GO:0036094//GO:0001883//GO:0003676//GO:0032553//GO:0003824//GO:0005488//GO:0001882//GO:0032550	DNA binding//adenyl nucleotide binding//adenyl ribonucleotide binding//carbohydrate derivative binding//purine ribonucleotide binding//ion binding//purine ribonucleoside triphosphate binding//heterocyclic compound binding//ribonucleoside binding//nucleoside phosphate binding//hydrolase activity//ATP binding//chromatin binding//molecular_function//organic cyclic compound binding//nucleotide bindin…	sp|Q9M297|CLSY1_ARATH SNF2 domain-containing protein CLASSY 1 OS=Arabidopsis thaliana GN=CLSY1 PE=1 SV=1//4.44808e-21
GRMZM2G134480	7	+	174785186	174790941	3469	1684.95254	2278.458001	-0.43535	0.0081008	0.030731	DOWN	2418.48447	3412.47765	-0.49672	0.23527	0.72798	FALSE	1008.410865	2522.683746	-1.3229	1.91E-07	3.40E-06	DOWN	GO:0008152//GO:0055114//GO:0044710//GO:0008150//GO:0044699	metabolic process//oxidation-reduction process//single-organism metabolic process//biological_process//single-organism process	--	--	GO:0003824//GO:0016874//GO:0008641//GO:0003674//GO:0016491//GO:0016877	catalytic activity//ligase activity//small protein activating enzyme activity//molecular_function//oxidoreductase activity//ligase activity, forming carbon-sulfur bonds	sp|P31252|UBE13_WHEAT Ubiquitin-activating enzyme E1 3 OS=Triticum aestivum GN=UBA3 PE=2 SV=1//0
GRMZM2G005732	7	+	174996931	175030487	2813	623.5982366	1032.733215	-0.72778	0.00021109	0.0012638	DOWN	223.8142765	569.2746009	-1.3468	0.0047199	0.05	DOWN	192.2671388	562.3608927	-1.5484	2.91E-07	5.00E-06	DOWN	GO:0055114//GO:0051716//GO:0007154//GO:0008152//GO:0044403//GO:0044419//GO:0035556//GO:0044763//GO:0051704//GO:0044700//GO:0044710//GO:0044764//GO:0007165//GO:0065007//GO:0009987//GO:0008150//GO:0023052//GO:0016032//GO:0050896//GO:0050789//GO:0000160//GO:0050794//GO:0044699	oxidation-reduction process//cellular response to stimulus//cell communication//metabolic process//symbiosis, encompassing mutualism through parasitism//interspecies interaction between organisms//intracellular signal transduction//single-organism cellular process//multi-organism process//single organism signaling//single-organism metabolic process//multi-organism cellular process//signal transdu…	GO:0019012//GO:0019028//GO:0044464//GO:0005623//GO:0005575//GO:0044423//GO:0042597	virion//viral capsid//cell part//cell//cellular_component//virion part//periplasmic space	GO:0016651//GO:0005515//GO:0016209//GO:0003824//GO:0050664//GO:0005488//GO:0004601//GO:0003674//GO:0016684//GO:0016491	oxidoreductase activity, acting on NAD(P)H//protein binding//antioxidant activity//catalytic activity//oxidoreductase activity, acting on NAD(P)H, oxygen as acceptor//binding//peroxidase activity//molecular_function//oxidoreductase activity, acting on peroxide as acceptor//oxidoreductase activity	sp|A2YQ93|PRR37_ORYSI Two-component response regulator-like PRR37 OS=Oryza sativa subsp. indica GN=PRR37 PE=2 SV=2//3.59001e-131
GRMZM2G307437	7	-	175040475	175041811	1251	8.615114288	39.31040185	-2.19	0.0018432	0.0086295	DOWN	20.58281494	119.7039571	-2.54	0.03374	0.22559	FALSE	11.94612214	72.70865728	-2.6056	0.021545	0.089624	FALSE	--	--	--	--	GO:0016740//GO:0016746//GO:0016747//GO:0003674//GO:0003824	transferase activity//transferase activity, transferring acyl groups//transferase activity, transferring acyl groups other than amino-acyl groups//molecular_function//catalytic activity	sp|A9ZPJ6|AGCT1_HORVU Agmatine coumaroyltransferase-1 OS=Hordeum vulgare GN=ACT-1 PE=1 SV=1//2.19508e-08
GRMZM2G140811	7	-	175225393	175232833	2805	790.3096754	1797.018179	-1.1851	5.29E-09	6.55E-08	DOWN	1530.510868	1953.542255	-0.35208	0.42509	0.91756	FALSE	1714.921154	2550.990313	-0.57292	0.022185	0.091623	FALSE	--	--	--	--	GO:0003674//GO:0003824//GO:0005488//GO:0005515	molecular_function//catalytic activity//binding//protein binding	sp|Q9C5Y0|PLDD1_ARATH Phospholipase D delta OS=Arabidopsis thaliana GN=PLDDELTA PE=1 SV=2//0
GRMZM2G440866	7	+	175249472	175250789	975	128.1649707	203.2938519	-0.66556	0.020863	0.068406	FALSE	325.1318197	306.3221815	0.085975	0.84396	1	FALSE	990.2099503	405.9797093	1.2863	0.0016022	0.01078	UP	GO:0051707//GO:0043207//GO:0042742//GO:0006950//GO:0051704//GO:0009607//GO:0008150//GO:0006952//GO:0098542//GO:0050896//GO:0009605//GO:0009617	response to other organism//response to external biotic stimulus//defense response to bacterium//response to stress//multi-organism process//response to biotic stimulus//biological_process//defense response//defense response to other organism//response to stimulus//response to external stimulus//response to bacterium	GO:0044428//GO:0044422//GO:0019867//GO:0000151//GO:0043227//GO:0043231//GO:0032991//GO:1990234//GO:1902494//GO:0005623//GO:0044464//GO:0043226//GO:0044446//GO:0005634//GO:0016020//GO:0005622//GO:0031461//GO:0043234//GO:0044424//GO:0043229//GO:0005680//GO:0005575//GO:0000152	nuclear part//organelle part//outer membrane//ubiquitin ligase complex//membrane-bounded organelle//intracellular membrane-bounded organelle//macromolecular complex//transferase complex//catalytic complex//cell//cell part//organelle//intracellular organelle part//nucleus//membrane//intracellular//cullin-RING ubiquitin ligase complex//protein complex//intracellular part//intracellular organelle//a…	GO:0008270//GO:0043169//GO:0005488//GO:0046872//GO:0003824//GO:0005515//GO:0003674//GO:0019787//GO:0004842//GO:0046914//GO:0016740//GO:0043167	zinc ion binding//cation binding//binding//metal ion binding//catalytic activity//protein binding//molecular_function//ubiquitin-like protein transferase activity//ubiquitin-protein transferase activity//transition metal ion binding//transferase activity//ion binding	sp|Q8GT74|NIP2_ARATH NEP1-interacting protein 2 OS=Arabidopsis thaliana GN=NIP2 PE=1 SV=1//1.13383e-58
GRMZM2G440831	7	-	175250780	175254421	2458	129.4266772	246.6740153	-0.93047	0.0010855	0.0054398	DOWN	209.5828932	255.3835738	-0.28514	0.5321	0.98013	FALSE	105.0467832	214.1752859	-1.0278	0.0065814	0.034576	DOWN	GO:0006810//GO:0051234//GO:0008150//GO:0051179	transport//establishment of localization//biological_process//localization	GO:0044425//GO:0016021//GO:0031224//GO:0005575//GO:0016020	membrane part//integral component of membrane//intrinsic component of membrane//cellular_component//membrane	GO:0005215//GO:0003674	transporter activity//molecular_function	-//-
GRMZM2G420910	7	+	175335016	175336435	1086	280.6165905	305.4617922	-0.12239	0.57622	0.79558	FALSE	699.0933182	378.0377706	0.88695	0.11104	0.49187	FALSE	156.2921296	57.10653867	1.4525	0.0014039	0.0096497	UP	GO:0008152//GO:0044238//GO:0043170//GO:0008150//GO:0071704//GO:0019538//GO:0006508	metabolic process//primary metabolic process//macromolecule metabolic process//biological_process//organic substance metabolic process//protein metabolic process//proteolysis	--	--	GO:0070001//GO:0008233//GO:0003824//GO:0004175//GO:0004190//GO:0016787//GO:0003674//GO:0070011	aspartic-type peptidase activity//peptidase activity//catalytic activity//endopeptidase activity//aspartic-type endopeptidase activity//hydrolase activity//molecular_function//peptidase activity, acting on L-amino acid peptides	sp|Q9LX20|ASPL1_ARATH Aspartic proteinase-like protein 1 OS=Arabidopsis thaliana GN=At5g10080 PE=1 SV=1//2.23531e-72
GRMZM5G874270	7	+	175336727	175337744	722	171.6454364	131.5880868	0.3834	0.23088	0.44182	FALSE	521.8647123	204.2517946	1.3533	0.0040072	0.043825	UP	160.6832463	28.37382443	2.5016	1.85E-06	2.73E-05	UP	--	--	--	--	--	--	-//-
GRMZM2G102167	7	-	175347728	175350980	1588	907.1566609	364.7808698	1.3143	4.37E-06	3.56E-05	UP	965.6802797	539.1370417	0.84089	0.06581	0.35686	FALSE	2245.433744	1051.355975	1.0947	0.00069209	0.0052746	UP	GO:0008150//GO:0050896//GO:0006950	biological_process//response to stimulus//response to stress	--	--	--	--	-//-
GRMZM2G032711	7	-	175605746	175613533	3259	551.4081831	688.794782	-0.32095	0.16518	0.34774	FALSE	899.5428057	950.3495291	-0.079266	0.82238	1	FALSE	528.2503704	917.8209715	-0.79699	0.002578	0.016071	DOWN	GO:0050794//GO:0031326//GO:0010468//GO:0044237//GO:0009058//GO:0050789//GO:0010556//GO:1901576//GO:0044271//GO:2000112//GO:0034654//GO:1901362//GO:0018130//GO:0034641//GO:0006351//GO:0044249//GO:0071704//GO:0034645//GO:0006357//GO:0009889//GO:0006139//GO:0051171//GO:0019222//GO:0008150//GO:0019219//GO:0009059//GO:0065007//GO:1901360//GO:0009987//GO:1903506//GO:0006355//GO:0031323//GO:0006366//GO:…	regulation of cellular process//regulation of cellular biosynthetic process//regulation of gene expression//cellular metabolic process//biosynthetic process//regulation of biological process//regulation of macromolecule biosynthetic process//organic substance biosynthetic process//cellular nitrogen compound biosynthetic process//regulation of cellular macromolecule biosynthetic process//nucleobas…	GO:0044446//GO:0005634//GO:0005622//GO:0043234//GO:0044424//GO:0031974//GO:0043229//GO:0031981//GO:0005575//GO:0032991//GO:0005623//GO:0016592//GO:0043226//GO:0044464//GO:0044451//GO:0043227//GO:0070013//GO:0043231//GO:0043233//GO:0044428//GO:0005654//GO:0044422	intracellular organelle part//nucleus//intracellular//protein complex//intracellular part//membrane-enclosed lumen//intracellular organelle//nuclear lumen//cellular_component//macromolecular complex//cell//mediator complex//organelle//cell part//nucleoplasm part//membrane-bounded organelle//intracellular organelle lumen//intracellular membrane-bounded organelle//organelle lumen//nuclear part//nuc…	GO:0000989//GO:0000988//GO:0003674//GO:0003712//GO:0001104//GO:0005488//GO:0005515//GO:0001076	transcription factor activity, transcription factor binding//transcription factor activity, protein binding//molecular_function//transcription cofactor activity//RNA polymerase II transcription cofactor activity//binding//protein binding//transcription factor activity, RNA polymerase II transcription factor binding	sp|O22467|MSI1_ARATH Histone-binding protein MSI1 OS=Arabidopsis thaliana GN=MSI1 PE=1 SV=1//3.27074e-136
GRMZM2G034791	9	-	136053586	136058395	2050	25.6367776	115.5949869	-2.1728	3.06E-07	3.00E-06	DOWN	3.975604991	21.30100745	-2.4217	0.078001	0.39774	FALSE	0.392555662	4.320052301	-3.4601	0.28276	0.55256	FALSE	GO:0044267//GO:0044238//GO:0008152//GO:0043170//GO:0044260//GO:0071704//GO:0019538//GO:0009987//GO:0008150//GO:0043412//GO:0044237//GO:0036211//GO:0006464	cellular protein metabolic process//primary metabolic process//metabolic process//macromolecule metabolic process//cellular macromolecule metabolic process//organic substance metabolic process//protein metabolic process//cellular process//biological_process//macromolecule modification//cellular metabolic process//protein modification process//cellular protein modification process	GO:0044422//GO:0044428//GO:0000151//GO:0043231//GO:0043227//GO:1902494//GO:1990234//GO:0032991//GO:0044464//GO:0043226//GO:0005623//GO:0031461//GO:0043234//GO:0044424//GO:0005622//GO:0044446//GO:0005634//GO:0005575//GO:0000152//GO:0043229//GO:0005680	organelle part//nuclear part//ubiquitin ligase complex//intracellular membrane-bounded organelle//membrane-bounded organelle//catalytic complex//transferase complex//macromolecular complex//cell part//organelle//cell//cullin-RING ubiquitin ligase complex//protein complex//intracellular part//intracellular//intracellular organelle part//nucleus//cellular_component//nuclear ubiquitin ligase complex…	GO:0003824//GO:0046872//GO:0005488//GO:0008270//GO:0043169//GO:0003723//GO:0003676//GO:0005515//GO:0003674//GO:0019787//GO:0097159//GO:0046914//GO:0004842//GO:0016151//GO:0016740//GO:0043167//GO:1901363	catalytic activity//metal ion binding//binding//zinc ion binding//cation binding//RNA binding//nucleic acid binding//protein binding//molecular_function//ubiquitin-like protein transferase activity//organic cyclic compound binding//transition metal ion binding//ubiquitin-protein transferase activity//nickel cation binding//transferase activity//ion binding//heterocyclic compound binding	sp|Q6NUH3|NOSIP_XENLA Nitric oxide synthase-interacting protein OS=Xenopus laevis GN=nosip PE=2 SV=1//1.044e-32
GRMZM2G031637	9	-	136107218	136109819	2094	3072.060429	1900.857779	0.69256	7.27E-05	0.00047897	UP	1168.665671	1079.987695	0.11385	0.78844	1	FALSE	386.86844	266.0732746	0.54002	0.17597	0.4078	FALSE	--	--	--	--	GO:0005515//GO:0005488//GO:0003674	protein binding//binding//molecular_function	-//-
GRMZM5G889776	9	+	136130383	136130583	201	788.1431617	0	Inf	1.43E-118	6.13E-116	UP	604.8278678	0	Inf	1.32E-33	5.52E-31	UP	426.8706854	0	Inf	4.69E-54	1.33E-51	UP	--	--	--	--	--	--	sp|Q7XPK1|C3H31_ORYSJ Zinc finger CCCH domain-containing protein 31 OS=Oryza sativa subsp. japonica GN=Os04g0665700 PE=2 SV=1//2.71304e-19
GRMZM2G077895	9	-	136144607	136151780	889	171.0889964	38.22655239	2.1621	2.63E-07	2.61E-06	UP	75.70907536	9.493738772	2.9954	0.00066883	0.0098462	UP	20.23351903	1.932431307	3.3883	0.0097219	0.047348	UP	GO:0010467//GO:0044260//GO:0016070//GO:0006725//GO:0044238//GO:0090304//GO:0008152//GO:0043170//GO:0006807//GO:0046483//GO:1901360//GO:0009987//GO:0008150//GO:0006399//GO:0006139//GO:0034470//GO:0071704//GO:0034641//GO:0008033//GO:0034660//GO:0006396//GO:0044237	gene expression//cellular macromolecule metabolic process//RNA metabolic process//cellular aromatic compound metabolic process//primary metabolic process//nucleic acid metabolic process//metabolic process//macromolecule metabolic process//nitrogen compound metabolic process//heterocycle metabolic process//organic cyclic compound metabolic process//cellular process//biological_process//tRNA metabo…	--	--	GO:0004518//GO:0003824//GO:0004540//GO:0016788//GO:0016787//GO:0003674	nuclease activity//catalytic activity//ribonuclease activity//hydrolase activity, acting on ester bonds//hydrolase activity//molecular_function	-//-
GRMZM2G022686	9	+	136428923	136433765	2054	90.58854049	4.659250269	4.2812	4.90E-13	8.93E-12	UP	2.595761656	0	Inf	0.51993	0.97715	FALSE	0.28440464	0	Inf	0.99779	1	FALSE	GO:0016043//GO:0006338//GO:0051276//GO:0009987//GO:0016568//GO:0008150//GO:0071840//GO:0006996//GO:0043933//GO:0006325	cellular component organization//chromatin remodeling//chromosome organization//cellular process//chromatin modification//biological_process//cellular component organization or biogenesis//organelle organization//macromolecular complex subunit organization//chromatin organization	GO:0043231//GO:0043227//GO:0043226//GO:0044464//GO:0005623//GO:0005575//GO:0043229//GO:0044424//GO:0005622//GO:0005634	intracellular membrane-bounded organelle//membrane-bounded organelle//organelle//cell part//cell//cellular_component//intracellular organelle//intracellular part//intracellular//nucleus	GO:0036094//GO:0017076//GO:0032553//GO:0001883//GO:0003676//GO:0003824//GO:0005488//GO:0001882//GO:0032550//GO:0000166//GO:0043168//GO:0016818//GO:0016817//GO:0005524//GO:0016787//GO:1901265//GO:0003674//GO:0097159//GO:0030554//GO:0032555//GO:0097367//GO:0032559//GO:0043167//GO:0032549//GO:1901363//GO:0035639	small molecule binding//purine nucleotide binding//ribonucleotide binding//purine nucleoside binding//nucleic acid binding//catalytic activity//binding//nucleoside binding//purine ribonucleoside binding//nucleotide binding//anion binding//hydrolase activity, acting on acid anhydrides, in phosphorus-containing anhydrides//hydrolase activity, acting on acid anhydrides//ATP binding//hydrolase activi…	sp|P27898|MYBP_MAIZE Myb-related protein P OS=Zea mays GN=P PE=2 SV=1//3.88809e-88
GRMZM2G022611	9	-	136489362	136490846	1485	456.2550406	324.6798098	0.49082	0.067228	0.17627	FALSE	124.678492	55.81331659	1.1595	0.26426	0.76849	FALSE	59.372246	14.02700988	2.0816	0.0016688	0.011173	UP	GO:0006807//GO:0046483//GO:0006725//GO:0044260//GO:0043170//GO:0006259//GO:0044238//GO:0008152//GO:0090304//GO:1901576//GO:0044237//GO:0009058//GO:0006260//GO:0008150//GO:0009059//GO:1901360//GO:0009987//GO:0034641//GO:0071704//GO:0044249//GO:0034645//GO:0006139	nitrogen compound metabolic process//heterocycle metabolic process//cellular aromatic compound metabolic process//cellular macromolecule metabolic process//macromolecule metabolic process//DNA metabolic process//primary metabolic process//metabolic process//nucleic acid metabolic process//organic substance biosynthetic process//cellular metabolic process//biosynthetic process//DNA replication//bi…	GO:0043227//GO:0070013//GO:0043231//GO:0043233//GO:0044428//GO:0044422//GO:0005694//GO:0044454//GO:0031974//GO:0043229//GO:0000228//GO:0005664//GO:0031981//GO:0005575//GO:0044427//GO:0005634//GO:0044446//GO:0005622//GO:0043234//GO:0044424//GO:0005623//GO:0043228//GO:0000808//GO:0043232//GO:0044464//GO:0043226//GO:0032991	membrane-bounded organelle//intracellular organelle lumen//intracellular membrane-bounded organelle//organelle lumen//nuclear part//organelle part//chromosome//nuclear chromosome part//membrane-enclosed lumen//intracellular organelle//nuclear chromosome//nuclear origin of replication recognition complex//nuclear lumen//cellular_component//chromosomal part//nucleus//intracellular organelle part//i…	GO:0003676//GO:0005488//GO:0003677//GO:1901363//GO:0097159//GO:0003674	nucleic acid binding//binding//DNA binding//heterocyclic compound binding//organic cyclic compound binding//molecular_function	-//-
GRMZM5G896604	9	-	136645937	136647123	727	639.0306599	447.2020723	0.51496	0.013519	0.047176	UP	869.8613675	524.4037263	0.73011	0.10734	0.48254	FALSE	943.9639846	713.3415732	0.40414	0.14621	0.36153	FALSE	GO:0007154//GO:0032502//GO:0016055//GO:0051716//GO:0044700//GO:0044763//GO:0044707//GO:0008150//GO:0023052//GO:0044767//GO:0007165//GO:0065007//GO:0009987//GO:0050794//GO:0044699//GO:0050896//GO:0007166//GO:0050789//GO:0032501//GO:0007275	cell communication//developmental process//Wnt signaling pathway//cellular response to stimulus//single organism signaling//single-organism cellular process//single-multicellular organism process//biological_process//signaling//single-organism developmental process//signal transduction//biological regulation//cellular process//regulation of cellular process//single-organism process//response to s…	GO:0005576//GO:0005575	extracellular region//cellular_component	GO:0005488//GO:0005515//GO:0005102//GO:0003674	binding//protein binding//receptor binding//molecular_function	-//-
GRMZM5G889372	9	-	136728879	136733895	3533	1511.560769	1826.835151	-0.27331	0.12812	0.2893	FALSE	2122.375519	2148.823583	-0.017867	0.9488	1	FALSE	4484.118087	4966.465582	-0.1474	0.54119	0.80194	FALSE	GO:0051704//GO:0044764//GO:0019058//GO:0044403//GO:0044419//GO:0016032//GO:0009987//GO:0008150//GO:0019079	multi-organism process//multi-organism cellular process//viral life cycle//symbiosis, encompassing mutualism through parasitism//interspecies interaction between organisms//viral process//cellular process//biological_process//viral genome replication	GO:0043231//GO:0043227//GO:0000151//GO:0044422//GO:0044428//GO:0005575//GO:0000152//GO:0043229//GO:0005680//GO:0031461//GO:0043234//GO:0044424//GO:0005622//GO:0044446//GO:0005634//GO:0044464//GO:0043226//GO:0005623//GO:1902494//GO:1990234//GO:0032991	intracellular membrane-bounded organelle//membrane-bounded organelle//ubiquitin ligase complex//organelle part//nuclear part//cellular_component//nuclear ubiquitin ligase complex//intracellular organelle//anaphase-promoting complex//cullin-RING ubiquitin ligase complex//protein complex//intracellular part//intracellular//intracellular organelle part//nucleus//cell part//organelle//cell//catalytic…	GO:0003723//GO:0061659//GO:0030337//GO:0003676//GO:0005515//GO:0003824//GO:0046872//GO:0005488//GO:0008270//GO:0043169//GO:0098772//GO:0016740//GO:0043167//GO:1901363//GO:0030234//GO:0046914//GO:0004842//GO:0003674//GO:0019787//GO:0061630//GO:0097159	RNA binding//ubiquitin-like protein ligase activity//DNA polymerase processivity factor activity//nucleic acid binding//protein binding//catalytic activity//metal ion binding//binding//zinc ion binding//cation binding//molecular function regulator//transferase activity//ion binding//heterocyclic compound binding//enzyme regulator activity//transition metal ion binding//ubiquitin-protein transfera…	sp|A6H619|PHRF1_MOUSE PHD and RING finger domain-containing protein 1 OS=Mus musculus GN=Phrf1 PE=2 SV=2//1.48452e-11
GRMZM2G006341	9	+	136765593	136770088	2821	476.7076288	1244.946697	-1.3849	7.69E-13	1.38E-11	DOWN	410.9983597	452.1690702	-0.13773	0.76879	1	FALSE	210.3276502	192.4180002	0.12839	0.73846	0.92862	FALSE	GO:0006928//GO:1901362//GO:0018130//GO:0034641//GO:0006351//GO:0034654//GO:2000112//GO:0009889//GO:0006139//GO:0051171//GO:0019222//GO:0044249//GO:0071704//GO:0007017//GO:0034645//GO:0019219//GO:0008150//GO:0065007//GO:1901360//GO:0009987//GO:0009059//GO:0044237//GO:0010468//GO:0031326//GO:0044699//GO:0050794//GO:0050789//GO:0009058//GO:0010556//GO:0044271//GO:1901576//GO:2001141//GO:0097659//GO:…	movement of cell or subcellular component//organic cyclic compound biosynthetic process//heterocycle biosynthetic process//cellular nitrogen compound metabolic process//transcription, DNA-templated//nucleobase-containing compound biosynthetic process//regulation of cellular macromolecule biosynthetic process//regulation of biosynthetic process//nucleobase-containing compound metabolic process//re…	GO:0016020//GO:0005575//GO:0031224//GO:0016021//GO:0044425	membrane//cellular_component//intrinsic component of membrane//integral component of membrane//membrane part	GO:0097159//GO:0003674//GO:0017111//GO:0005524//GO:0016787//GO:1901265//GO:0001071//GO:0032549//GO:1901363//GO:0035639//GO:0003700//GO:0008017//GO:0043167//GO:0003777//GO:0032555//GO:0032403//GO:0097367//GO:0015631//GO:0003774//GO:0032559//GO:0003677//GO:0030554//GO:0005488//GO:0001882//GO:0032550//GO:0003824//GO:0032553//GO:0001883//GO:0003676//GO:0008092//GO:0005515//GO:0036094//GO:0017076//GO:…	organic cyclic compound binding//molecular_function//nucleoside-triphosphatase activity//ATP binding//hydrolase activity//nucleoside phosphate binding//nucleic acid binding transcription factor activity//ribonucleoside binding//heterocyclic compound binding//purine ribonucleoside triphosphate binding//transcription factor activity, sequence-specific DNA binding//microtubule binding//ion binding//…	sp|O81635|ATK4_ARATH Kinesin-4 OS=Arabidopsis thaliana GN=ATK4 PE=1 SV=2//1.12521e-179
GRMZM2G006714	9	-	136811289	136814608	2159	193.1236636	353.4370891	-0.87193	0.0096537	0.03561	DOWN	141.2989329	200.3237743	-0.50358	0.34817	0.85521	FALSE	90.86132419	122.7006917	-0.43341	0.36763	0.64465	FALSE	GO:0006950//GO:0008150//GO:0050896	response to stress//biological_process//response to stimulus	--	--	GO:0005488//GO:0005515//GO:0005516//GO:0003674	binding//protein binding//calmodulin binding//molecular_function	sp|Q0WVV6|CB60D_ARATH Calmodulin-binding protein 60 D OS=Arabidopsis thaliana GN=CBP60D PE=2 SV=1//2.22373e-89
GRMZM2G443785	9	-	136954275	136956387	2113	373.3851614	943.7069895	-1.3377	3.46E-08	3.87E-07	DOWN	362.4029758	571.6139056	-0.65745	0.27391	0.77802	FALSE	156.4137824	126.3748201	0.30766	0.44901	0.72261	FALSE	--	--	--	--	GO:0016740//GO:0003674//GO:0016757//GO:0003824	transferase activity//molecular_function//transferase activity, transferring glycosyl groups//catalytic activity	sp|Q8VYF4|GATL7_ARATH Probable galacturonosyltransferase-like 7 OS=Arabidopsis thaliana GN=GATL7 PE=2 SV=1//1.39673e-154
GRMZM2G134476	9	+	137023003	137024818	1509	3046.427589	906.9139473	1.7481	2.05E-14	4.12E-13	UP	1181.453154	361.6691007	1.7078	0.00018715	0.0032461	UP	2593.065677	1133.729934	1.1936	2.43E-06	3.49E-05	UP	--	--	GO:0005575//GO:0044423//GO:0019028//GO:0019012	cellular_component//virion part//viral capsid//virion	GO:0003674//GO:0005198	molecular_function//structural molecule activity	sp|Q5FWN8|DNJ6A_XENLA DnaJ homolog subfamily B member 6-A OS=Xenopus laevis GN=dnajb6-a PE=2 SV=1//5.8629e-15
GRMZM2G134471	9	-	137028018	137032246	1443	191.938841	26.31454901	2.8667	5.26E-14	1.02E-12	UP	118.8810555	13.56361429	3.1317	2.07E-05	0.00045445	UP	75.37520963	2.588206421	4.8641	6.32E-10	1.63E-08	UP	--	--	--	--	--	--	-//-
GRMZM2G134424	9	+	137033523	137039913	1892	401.3812512	614.1693925	-0.61366	0.0031767	0.013864	DOWN	533.2676905	826.3245027	-0.63185	0.15054	0.58329	FALSE	293.6333986	554.4621686	-0.91707	0.0015443	0.010468	DOWN	GO:0019438//GO:0006807//GO:0046483//GO:0006355//GO:0031323//GO:1903506//GO:0010467//GO:0044260//GO:0051252//GO:0032774//GO:0016070//GO:0006725//GO:0080090//GO:0044238//GO:0008152//GO:0060255//GO:0090304//GO:0043170//GO:0097659//GO:2001141//GO:1901576//GO:0044271//GO:0010556//GO:0009058//GO:0050789//GO:0050794//GO:0031326//GO:0044237//GO:0010468//GO:0009059//GO:1901360//GO:0065007//GO:0009987//GO:…	aromatic compound biosynthetic process//nitrogen compound metabolic process//heterocycle metabolic process//regulation of transcription, DNA-templated//regulation of cellular metabolic process//regulation of nucleic acid-templated transcription//gene expression//cellular macromolecule metabolic process//regulation of RNA metabolic process//RNA biosynthetic process//RNA metabolic process//cellular…	GO:0005737//GO:0005575//GO:0044424//GO:0005622//GO:0044464//GO:0005623	cytoplasm//cellular_component//intracellular part//intracellular//cell part//cell	GO:0003676//GO:0005488//GO:0003677//GO:0003700//GO:1901363//GO:0001071//GO:0003674//GO:0097159	nucleic acid binding//binding//DNA binding//transcription factor activity, sequence-specific DNA binding//heterocyclic compound binding//nucleic acid binding transcription factor activity//molecular_function//organic cyclic compound binding	sp|P47816|PDCD2_RAT Programmed cell death protein 2 OS=Rattus norvegicus GN=Pdcd2 PE=2 SV=2//1.37603e-42
GRMZM2G429972	9	+	137040737	137046420	2836	0.385263569	32.84280265	-6.4136	1.99E-07	2.01E-06	DOWN	0.299732329	8.915447816	-4.8946	0.094527	0.44971	FALSE	0	5.035854812	#NAME?	0.12659	0.3277	FALSE	--	--	--	--	--	--	sp|Q9LUZ6|TBL44_ARATH Protein PMR5 OS=Arabidopsis thaliana GN=PMR5 PE=2 SV=1//1.90068e-30
GRMZM2G115762	9	+	137055355	137057659	2305	1656.533528	1786.451301	-0.10893	0.40323	0.64429	FALSE	730.9453421	1806.479349	-1.3053	0.0031073	0.035906	DOWN	356.0277432	640.2272055	-0.84659	0.0036086	0.021172	DOWN	--	--	GO:0031224//GO:0044425//GO:0016021//GO:0005575//GO:0016020	intrinsic component of membrane//membrane part//integral component of membrane//cellular_component//membrane	GO:0016757//GO:0003824//GO:0003674//GO:0016740	transferase activity, transferring glycosyl groups//catalytic activity//molecular_function//transferase activity	sp|O22775|XXT2_ARATH Xyloglucan 6-xylosyltransferase 2 OS=Arabidopsis thaliana GN=XXT2 PE=1 SV=1//0
GRMZM2G148930	9	-	137082396	137083558	1163	47.29795011	198.2203967	-2.0673	1.23E-09	1.64E-08	DOWN	142.0714613	440.8095313	-1.6335	0.00096894	0.01353	DOWN	124.9275098	249.12584	-0.99578	0.0030887	0.018623	DOWN	--	--	--	--	--	--	sp|P20144|WUN1_SOLTU Wound-induced protein 1 OS=Solanum tuberosum GN=WUN1 PE=2 SV=1//7.9678e-14
GRMZM2G030293	9	+	137120621	137122323	1703	4173.050882	1243.951112	1.7462	6.54E-26	2.57E-24	UP	7472.021755	2445.475614	1.6114	0.01116	0.09947	FALSE	6361.221727	2826.709518	1.1702	0.0022707	0.014431	UP	GO:1901564//GO:0009059//GO:0009987//GO:0008150//GO:0019538//GO:0044249//GO:0071704//GO:0034645//GO:0006412//GO:0034641//GO:0043043//GO:1901576//GO:0043604//GO:0044271//GO:0006518//GO:0009058//GO:0044237//GO:0043603//GO:0010467//GO:0044260//GO:0044238//GO:0008152//GO:0044267//GO:0043170//GO:0006807//GO:1901566	organonitrogen compound metabolic process//macromolecule biosynthetic process//cellular process//biological_process//protein metabolic process//cellular biosynthetic process//organic substance metabolic process//cellular macromolecule biosynthetic process//translation//cellular nitrogen compound metabolic process//peptide biosynthetic process//organic substance biosynthetic process//amide biosynt…	GO:0043232//GO:0043226//GO:0044464//GO:0005623//GO:0043228//GO:0032991//GO:0030529//GO:0005575//GO:0043229//GO:0044424//GO:0005622//GO:0044444//GO:0005737//GO:0005840	intracellular non-membrane-bounded organelle//organelle//cell part//cell//non-membrane-bounded organelle//macromolecular complex//ribonucleoprotein complex//cellular_component//intracellular organelle//intracellular part//intracellular//cytoplasmic part//cytoplasm//ribosome	GO:0003674//GO:0003735//GO:0005198	molecular_function//structural constituent of ribosome//structural molecule activity	sp|P46302|RS28_MAIZE 40S ribosomal protein S28 OS=Zea mays GN=RPS28 PE=3 SV=1//1.56376e-23
GRMZM2G007590	9	+	137157996	137166081	1132	728.376864	1413.687036	-0.95671	1.71E-07	1.74E-06	DOWN	1050.539313	1547.398187	-0.55871	0.19031	0.6575	FALSE	705.74121	1684.379777	-1.255	1.47E-06	2.21E-05	DOWN	--	--	--	--	GO:0003676//GO:0005488//GO:0003674//GO:0097159//GO:1901363	nucleic acid binding//binding//molecular_function//organic cyclic compound binding//heterocyclic compound binding	sp|B8AM21|RU2B_ORYSI U2 small nuclear ribonucleoprotein B&apos;&apos; OS=Oryza sativa subsp. indica GN=OsI_11177 PE=3 SV=1//4.08062e-118
GRMZM2G007475	9	-	137176819	137179601	1421	578.664911	833.5947711	-0.52662	0.0071404	0.027632	DOWN	410.3283051	616.2902472	-0.58683	0.21124	0.69221	FALSE	261.2312177	484.0354683	-0.88979	0.0029308	0.017838	DOWN	--	--	GO:0016020//GO:0005575	membrane//cellular_component	GO:0003824//GO:0003674//GO:0016740//GO:0016746//GO:0016747	catalytic activity//molecular_function//transferase activity//transferase activity, transferring acyl groups//transferase activity, transferring acyl groups other than amino-acyl groups	sp|C5WNF5|CSPL3_SORBI CASP-like protein 4B1 OS=Sorghum bicolor GN=Sb01g038100 PE=2 SV=1//2.48062e-54
GRMZM2G057959	9	+	137279301	137280649	1349	38.67977607	94.80266061	-1.2933	0.010488	0.038215	DOWN	89.39886012	40.2501199	1.1513	0.086197	0.42499	FALSE	231.7190967	69.63501061	1.7345	5.79E-06	7.72E-05	UP	GO:0006950//GO:0009607//GO:0006952//GO:0008150//GO:0050896	response to stress//response to biotic stimulus//defense response//biological_process//response to stimulus	--	--	--	--	sp|O80920|PYL4_ARATH Abscisic acid receptor PYL4 OS=Arabidopsis thaliana GN=PYL4 PE=1 SV=1//1.91957e-54
GRMZM2G053652	9	-	137322702	137325737	1062	5866.492568	5363.536718	0.12931	0.39556	0.63697	FALSE	13388.95597	13840.71416	-0.047875	0.86891	1	FALSE	12661.53274	20508.10515	-0.69574	0.0028357	0.017357	DOWN	GO:1901566//GO:0006807//GO:0043170//GO:0044267//GO:0044238//GO:0008152//GO:0010467//GO:0044260//GO:0044237//GO:0043603//GO:0009058//GO:0006518//GO:0044271//GO:0043604//GO:1901576//GO:0043043//GO:0034641//GO:0006412//GO:0071704//GO:0044249//GO:0019538//GO:0034645//GO:0008150//GO:0009987//GO:1901564//GO:0009059	organonitrogen compound biosynthetic process//nitrogen compound metabolic process//macromolecule metabolic process//cellular protein metabolic process//primary metabolic process//metabolic process//gene expression//cellular macromolecule metabolic process//cellular metabolic process//cellular amide metabolic process//biosynthetic process//peptide metabolic process//cellular nitrogen compound bios…	GO:0005840//GO:0005737//GO:0044444//GO:0005622//GO:0044424//GO:0043229//GO:0005575//GO:0030529//GO:0032991//GO:0043228//GO:0005623//GO:0043232//GO:0044464//GO:0043226	ribosome//cytoplasm//cytoplasmic part//intracellular//intracellular part//intracellular organelle//cellular_component//ribonucleoprotein complex//macromolecular complex//non-membrane-bounded organelle//cell//intracellular non-membrane-bounded organelle//cell part//organelle	GO:0005198//GO:0003735//GO:0003674	structural molecule activity//structural constituent of ribosome//molecular_function	sp|Q9XET4|RS7_SECCE 40S ribosomal protein S7 OS=Secale cereale GN=RPS7 PE=2 SV=1//6.9309e-125
GRMZM2G053790	9	-	137335042	137339903	2167	1.273356844	877.531628	-9.4287	5.96E-94	1.47E-91	DOWN	0.28430206	949.0593955	-11.705	7.75E-41	6.11E-38	DOWN	0.28440464	408.5633627	-10.488	8.79E-52	2.36E-49	DOWN	--	--	--	--	--	--	sp|Q6YT00|PSA7A_ORYSJ Proteasome subunit alpha type-7-A OS=Oryza sativa subsp. japonica GN=Os08g0548900 PE=2 SV=1//5.18282e-31
GRMZM2G083186	9	-	137400768	137401839	980	8.362816111	291.6253606	-5.124	1.99E-39	1.30E-37	DOWN	8.312663388	289.4725739	-5.122	1.23E-14	9.22E-13	DOWN	1.922729883	237.9592833	-6.9514	6.99E-31	7.84E-29	DOWN	GO:0044699//GO:0008150//GO:0044710//GO:0055114//GO:0008152	single-organism process//biological_process//single-organism metabolic process//oxidation-reduction process//metabolic process	--	--	GO:0016491//GO:0003674//GO:0003824	oxidoreductase activity//molecular_function//catalytic activity	sp|O23888|ALDO2_MAIZE Indole-3-acetaldehyde oxidase OS=Zea mays GN=AO2 PE=2 SV=1//1.7883e-110
GRMZM2G083222	9	-	137408726	137411663	1884	109.4791561	53.88634806	1.0227	0.012204	0.043309	UP	186.3107119	118.7704249	0.64953	0.4044	0.90111	FALSE	70.57697223	76.06323895	-0.108	0.85108	0.99164	FALSE	GO:0008152//GO:0005975//GO:0044238//GO:0071704//GO:0008150	metabolic process//carbohydrate metabolic process//primary metabolic process//organic substance metabolic process//biological_process	--	--	GO:0003824//GO:0016798//GO:0003674//GO:0004553//GO:0016787	catalytic activity//hydrolase activity, acting on glycosyl bonds//molecular_function//hydrolase activity, hydrolyzing O-glycosyl compounds//hydrolase activity	sp|Q9FGH4|E139_ARATH Glucan endo-1,3-beta-glucosidase 9 OS=Arabidopsis thaliana GN=At5g58480 PE=1 SV=1//9.43299e-152
GRMZM2G083262	9	-	137413843	137417785	1422	3093.246148	4599.862355	-0.57247	0.00054583	0.0029637	DOWN	5334.157922	7442.403933	-0.48051	0.23985	0.73475	FALSE	4459.395354	7201.836162	-0.69152	0.0034466	0.020402	DOWN	--	--	GO:0044464//GO:0005623//GO:0032991//GO:0005575//GO:0044424//GO:0043234//GO:0005622//GO:0044444//GO:0005850//GO:0005737	cell part//cell//macromolecular complex//cellular_component//intracellular part//protein complex//intracellular//cytoplasmic part//eukaryotic translation initiation factor 2 complex//cytoplasm	GO:0003674//GO:0097159//GO:0003743//GO:1901363//GO:0003723//GO:0003676//GO:0005488//GO:0008135	molecular_function//organic cyclic compound binding//translation initiation factor activity//heterocyclic compound binding//RNA binding//nucleic acid binding//binding//translation factor activity, RNA binding	sp|P56286|IF2A_SCHPO Eukaryotic translation initiation factor 2 subunit alpha OS=Schizosaccharomyces pombe (strain 972 / ATCC 24843) GN=tif211 PE=1 SV=1//5.75808e-97
AC206223.3_FG004	9	-	137503675	137510834	1842	0	32.68834992	#NAME?	0.00013646	0.00085175	DOWN	1.701188514	20.92352935	-3.6205	0.021292	0.16258	FALSE	0.587699937	11.74002621	-4.3202	0.025662	0.10237	FALSE	--	--	--	--	GO:0016772//GO:0005515//GO:0016773//GO:0003824//GO:0005488//GO:0051766//GO:0016301//GO:0016740//GO:0008440//GO:0003674	transferase activity, transferring phosphorus-containing groups//protein binding//phosphotransferase activity, alcohol group as acceptor//catalytic activity//binding//inositol trisphosphate kinase activity//kinase activity//transferase activity//inositol-1,4,5-trisphosphate 3-kinase activity//molecular_function	sp|P90587|WD66_PHYPO 66 kDa stress protein OS=Physarum polycephalum PE=2 SV=1//1.03566e-65
AC206223.3_FG007	9	-	137609775	137610530	756	78.10468404	16.02323707	2.2852	1.08E-05	8.22E-05	UP	59.66698134	47.24844399	0.33667	0.62759	1	FALSE	56.38746018	19.17148771	1.5564	0.011376	0.053809	FALSE	GO:0019222//GO:0065009//GO:0051336//GO:0008150//GO:0065007//GO:0044092//GO:0050789//GO:0048519//GO:0050790//GO:0009892//GO:0008152//GO:0043086//GO:0051346//GO:0032780//GO:0043462	regulation of metabolic process//regulation of molecular function//regulation of hydrolase activity//biological_process//biological regulation//negative regulation of molecular function//regulation of biological process//negative regulation of biological process//regulation of catalytic activity//negative regulation of metabolic process//metabolic process//negative regulation of catalytic activit…	GO:0005739//GO:0005623//GO:0043226//GO:0044464//GO:0005622//GO:0044424//GO:0043229//GO:0005575//GO:0044444//GO:0005737//GO:0043227//GO:0043231	mitochondrion//cell//organelle//cell part//intracellular//intracellular part//intracellular organelle//cellular_component//cytoplasmic part//cytoplasm//membrane-bounded organelle//intracellular membrane-bounded organelle	GO:0042030//GO:0003674//GO:0030234//GO:0098772//GO:0060589//GO:0060590//GO:0004857	ATPase inhibitor activity//molecular_function//enzyme regulator activity//molecular function regulator//nucleoside-triphosphatase regulator activity//ATPase regulator activity//enzyme inhibitor activity	sp|Q9LJG8|ASIL2_ARATH Trihelix transcription factor ASIL2 OS=Arabidopsis thaliana GN=ASIL2 PE=2 SV=1//4.64554e-12
AC206223.3_FG001	9	-	137665059	137667456	1263	958.4298209	1853.80825	-0.95175	0.0018885	0.0088084	DOWN	631.010664	1048.839874	-0.73306	0.16444	0.61017	FALSE	314.0348817	344.3196563	-0.13282	0.77186	0.94939	FALSE	GO:0034641//GO:1901362//GO:0018130//GO:0006351//GO:2000112//GO:0034654//GO:0071840//GO:0006139//GO:0009889//GO:0019222//GO:0051171//GO:0071704//GO:0044249//GO:0034645//GO:0007049//GO:0019219//GO:0006260//GO:0008150//GO:1901360//GO:0065007//GO:0009987//GO:0009059//GO:0010468//GO:0044237//GO:0031326//GO:0043093//GO:0044699//GO:1903047//GO:0050794//GO:0090529//GO:0050789//GO:0000278//GO:0009058//GO:…	cellular nitrogen compound metabolic process//organic cyclic compound biosynthetic process//heterocycle biosynthetic process//transcription, DNA-templated//regulation of cellular macromolecule biosynthetic process//nucleobase-containing compound biosynthetic process//cellular component organization or biogenesis//nucleobase-containing compound metabolic process//regulation of biosynthetic process…	GO:0005623//GO:0044464//GO:0005622//GO:0044424//GO:0005575//GO:0005737	cell//cell part//intracellular//intracellular part//cellular_component//cytoplasm	GO:0097159//GO:0003674//GO:0001071//GO:1901363//GO:0003700//GO:0003677//GO:0005488//GO:0003676//GO:0043565	organic cyclic compound binding//molecular_function//nucleic acid binding transcription factor activity//heterocyclic compound binding//transcription factor activity, sequence-specific DNA binding//DNA binding//binding//nucleic acid binding//sequence-specific DNA binding	sp|Q9LI74|CHUP1_ARATH Protein CHUP1, chloroplastic OS=Arabidopsis thaliana GN=CHUP1 PE=1 SV=1//2.3069e-80
GRMZM2G078933	9	+	137741798	137745404	1252	809.6014218	1413.636403	-0.80413	1.26E-05	9.50E-05	DOWN	1962.280937	2620.902735	-0.41753	0.39339	0.89276	FALSE	1923.430984	2940.951838	-0.6126	0.0091968	0.045348	DOWN	GO:0008150//GO:1901360//GO:0034220//GO:0098662//GO:0009987//GO:1901564//GO:0034641//GO:1901362//GO:0018130//GO:0051179//GO:0098660//GO:0071704//GO:0044249//GO:0042440//GO:0006778//GO:0044271//GO:1901576//GO:0044237//GO:0044699//GO:0098655//GO:0051188//GO:0051234//GO:0051641//GO:0009058//GO:0006779//GO:0006725//GO:0033013//GO:0015995//GO:0015979//GO:0055114//GO:0006811//GO:0044765//GO:0044711//GO:…	biological_process//organic cyclic compound metabolic process//ion transmembrane transport//inorganic cation transmembrane transport//cellular process//organonitrogen compound metabolic process//cellular nitrogen compound metabolic process//organic cyclic compound biosynthetic process//heterocycle biosynthetic process//localization//inorganic ion transmembrane transport//organic substance metabol…	GO:0005575//GO:0016020//GO:0031224//GO:0016021//GO:0044425	cellular_component//membrane//intrinsic component of membrane//integral component of membrane//membrane part	GO:0015075//GO:0022857//GO:0008289//GO:0005381//GO:0003674//GO:0008324//GO:0043130//GO:0032266//GO:1901981//GO:0046873//GO:0032182//GO:0016491//GO:0043167//GO:0005515//GO:0022890//GO:0035091//GO:0022892//GO:0005543//GO:0005488//GO:0046915//GO:0003824//GO:0022891//GO:0005215//GO:0043168	ion transmembrane transporter activity//transmembrane transporter activity//lipid binding//iron ion transmembrane transporter activity//molecular_function//cation transmembrane transporter activity//ubiquitin binding//phosphatidylinositol-3-phosphate binding//phosphatidylinositol phosphate binding//metal ion transmembrane transporter activity//ubiquitin-like protein binding//oxidoreductase activi…	sp|P92985|RBP1C_ARATH Ran-binding protein 1 homolog c OS=Arabidopsis thaliana GN=RANBP1C PE=2 SV=1//1.44783e-72
GRMZM2G059565	9	+	138017261	138019338	1616	735.875585	1256.063519	-0.77138	1.26E-05	9.47E-05	DOWN	298.962054	482.4696612	-0.69048	0.1624	0.60598	FALSE	395.6413705	431.6993415	-0.12583	0.6972	0.90689	FALSE	--	--	--	--	GO:0004252//GO:0070008//GO:0016787//GO:0003674//GO:0070011//GO:0017171//GO:0008238//GO:0004175//GO:0008236//GO:0003824//GO:0008233	serine-type endopeptidase activity//serine-type exopeptidase activity//hydrolase activity//molecular_function//peptidase activity, acting on L-amino acid peptides//serine hydrolase activity//exopeptidase activity//endopeptidase activity//serine-type peptidase activity//catalytic activity//peptidase activity	sp|Q9LUZ6|TBL44_ARATH Protein PMR5 OS=Arabidopsis thaliana GN=PMR5 PE=2 SV=1//1.70763e-136
GRMZM2G078469	9	+	138038050	138041596	2134	100.9708014	2125.253848	-4.3956	4.03E-08	4.47E-07	DOWN	76.63520594	231.9133388	-1.5975	0.5153	0.97559	FALSE	7.054007659	15.77758401	-1.1614	0.302	0.57404	FALSE	--	--	--	--	--	--	sp|Q8LED3|TBL3_ARATH Protein trichome birefringence-like 3 OS=Arabidopsis thaliana GN=TBL3 PE=2 SV=1//3.48328e-157
GRMZM2G078472	9	-	138041002	138044999	2927	17.42809063	71.32504546	-2.033	0.00016248	0.0009966	DOWN	51.65781229	248.8392102	-2.2682	0.057806	0.32825	FALSE	229.0619097	23.60848945	3.2784	0.29075	0.56106	FALSE	GO:0034654//GO:2000112//GO:0034641//GO:0018130//GO:1901362//GO:0006351//GO:0044283//GO:0071704//GO:0044249//GO:0034645//GO:0016053//GO:0006139//GO:0009889//GO:0019222//GO:0051171//GO:0006260//GO:0008652//GO:0008150//GO:0019219//GO:1901564//GO:0009059//GO:0044281//GO:1901360//GO:0065007//GO:0009987//GO:0043436//GO:0050794//GO:0010468//GO:0044237//GO:0031326//GO:0044699//GO:0046394//GO:0043603//GO:…	nucleobase-containing compound biosynthetic process//regulation of cellular macromolecule biosynthetic process//cellular nitrogen compound metabolic process//heterocycle biosynthetic process//organic cyclic compound biosynthetic process//transcription, DNA-templated//small molecule biosynthetic process//organic substance metabolic process//cellular biosynthetic process//cellular macromolecule bio…	GO:0005623//GO:0044464//GO:0043226//GO:0005634//GO:0005622//GO:0044424//GO:0043229//GO:0005575//GO:0043227//GO:0043231	cell//cell part//organelle//nucleus//intracellular//intracellular part//intracellular organelle//cellular_component//membrane-bounded organelle//intracellular membrane-bounded organelle	GO:0003674//GO:0016884//GO:0001071//GO:0003700//GO:0016879//GO:0003824//GO:0016874//GO:0004066	molecular_function//carbon-nitrogen ligase activity, with glutamine as amido-N-donor//nucleic acid binding transcription factor activity//transcription factor activity, sequence-specific DNA binding//ligase activity, forming carbon-nitrogen bonds//catalytic activity//ligase activity//asparagine synthase (glutamine-hydrolyzing) activity	sp|Q10MX3|ASNS1_ORYSJ Asparagine synthetase [glutamine-hydrolyzing] 1 OS=Oryza sativa subsp. japonica GN=Os03g0291500 PE=2 SV=1//0
GRMZM2G128953	9	+	138090540	138096148	1130	162.5143126	12.51987008	3.6983	1.96E-06	1.69E-05	UP	279.0530517	36.89959074	2.9189	0.034542	0.22917	FALSE	110.3247655	103.5943911	0.090811	0.92323	1	FALSE	GO:0031323//GO:0006355//GO:1903506//GO:0046483//GO:0006807//GO:0019438//GO:0006270//GO:0006261//GO:0008152//GO:0090304//GO:0060255//GO:0044238//GO:2001141//GO:0006259//GO:0043170//GO:0097659//GO:0044260//GO:0010467//GO:0080090//GO:0006725//GO:0016070//GO:0032774//GO:0051252//GO:0050789//GO:0009058//GO:0044237//GO:0010468//GO:0031326//GO:0050794//GO:0044271//GO:1901576//GO:0010556//GO:0019222//GO:…	regulation of cellular metabolic process//regulation of transcription, DNA-templated//regulation of nucleic acid-templated transcription//heterocycle metabolic process//nitrogen compound metabolic process//aromatic compound biosynthetic process//DNA replication initiation//DNA-dependent DNA replication//metabolic process//nucleic acid metabolic process//regulation of macromolecule metabolic proce…	GO:0043231//GO:0043227//GO:0044424//GO:0043234//GO:0005622//GO:0005634//GO:0005575//GO:0043229//GO:0042555//GO:0032991//GO:0044464//GO:0043226//GO:0005623	intracellular membrane-bounded organelle//membrane-bounded organelle//intracellular part//protein complex//intracellular//nucleus//cellular_component//intracellular organelle//MCM complex//macromolecular complex//cell part//organelle//cell	GO:0043168//GO:0046983//GO:0016817//GO:0016818//GO:0008233//GO:0016462//GO:0000166//GO:0003678//GO:0004222//GO:0003824//GO:0032550//GO:0005488//GO:0001882//GO:0017076//GO:0036094//GO:0004386//GO:0032553//GO:0005515//GO:0003676//GO:0001883//GO:0043167//GO:0008237//GO:0003700//GO:1901363//GO:0032549//GO:0035639//GO:0030554//GO:0003677//GO:0097367//GO:0004175//GO:0032555//GO:0032559//GO:0003674//GO:…	anion binding//protein dimerization activity//hydrolase activity, acting on acid anhydrides//hydrolase activity, acting on acid anhydrides, in phosphorus-containing anhydrides//peptidase activity//pyrophosphatase activity//nucleotide binding//DNA helicase activity//metalloendopeptidase activity//catalytic activity//purine ribonucleoside binding//binding//nucleoside binding//purine nucleotide bind…	sp|Q84NC2|MAD31_ORYSJ MADS-box transcription factor 31 OS=Oryza sativa subsp. japonica GN=MADS31 PE=2 SV=1//3.65938e-85
GRMZM2G117207	9	-	138271675	138279177	1454	835.3373087	916.465988	-0.13372	0.39232	0.63407	FALSE	803.6703973	938.1410632	-0.2232	0.5947	1	FALSE	516.4538417	949.1146273	-0.87794	0.0013731	0.009482	DOWN	--	--	GO:0016020//GO:0005575	membrane//cellular_component	--	--	sp|Q54QY3|YIPF5_DICDI Protein YIPF5 homolog OS=Dictyostelium discoideum GN=yipf5 PE=3 SV=1//2.77088e-23
GRMZM2G015730	9	-	138396742	138402892	2396	1237.580906	522.3650562	1.2444	3.03E-11	4.71E-10	UP	1266.633705	775.3396109	0.7081	0.1132	0.49677	FALSE	781.2325177	749.0920237	0.060609	0.85516	0.99339	FALSE	--	--	--	--	GO:0003674//GO:0019905//GO:0016787//GO:0000149//GO:0003824//GO:0005488//GO:0005515//GO:0016817	molecular_function//syntaxin binding//hydrolase activity//SNARE binding//catalytic activity//binding//protein binding//hydrolase activity, acting on acid anhydrides	sp|Q9ATM3|SIP11_MAIZE Aquaporin SIP1-1 OS=Zea mays GN=SIP1-1 PE=2 SV=1//2.05078e-28
GRMZM2G118979	9	-	138484907	138489773	2120	547.9506884	854.3598839	-0.6408	0.00063828	0.003395	DOWN	487.7109948	682.4443797	-0.48468	0.29434	0.8006	FALSE	615.1482675	804.0093286	-0.38628	0.12227	0.31969	FALSE	GO:0022613//GO:0046483//GO:0006807//GO:0043170//GO:0090304//GO:0008152//GO:0044238//GO:0006725//GO:0016070//GO:0042254//GO:0044260//GO:0010467//GO:0044237//GO:0006396//GO:0006364//GO:0044085//GO:0034660//GO:0034641//GO:0071840//GO:0034470//GO:0006139//GO:0071704//GO:0016072//GO:0008150//GO:0009987//GO:1901360	ribonucleoprotein complex biogenesis//heterocycle metabolic process//nitrogen compound metabolic process//macromolecule metabolic process//nucleic acid metabolic process//metabolic process//primary metabolic process//cellular aromatic compound metabolic process//RNA metabolic process//ribosome biogenesis//cellular macromolecule metabolic process//gene expression//cellular metabolic process//RNA p…	GO:0030684//GO:0030688//GO:0005622//GO:0044424//GO:0005575//GO:0030529//GO:0032991//GO:0005623//GO:0044464	preribosome//preribosome, small subunit precursor//intracellular//intracellular part//cellular_component//ribonucleoprotein complex//macromolecular complex//cell//cell part	--	--	-//-
GRMZM2G118959	9	-	138495509	138499532	1803	343.2171644	1325.509672	-1.9494	1.97E-09	2.56E-08	DOWN	301.9790125	738.3868989	-1.2899	0.040426	0.25516	FALSE	609.7263909	678.8407432	-0.15491	0.54642	0.80584	FALSE	--	--	GO:0005575//GO:0016020	cellular_component//membrane	GO:0016757//GO:0003824//GO:0015018//GO:0015020//GO:0016758//GO:0003674//GO:0008194//GO:0016740	transferase activity, transferring glycosyl groups//catalytic activity//galactosylgalactosylxylosylprotein 3-beta-glucuronosyltransferase activity//glucuronosyltransferase activity//transferase activity, transferring hexosyl groups//molecular_function//UDP-glycosyltransferase activity//transferase activity	sp|Q10N05|GT32_ORYSJ Probable glucuronosyltransferase Os03g0287800 OS=Oryza sativa subsp. japonica GN=Os03g0287800 PE=3 SV=1//1.16411e-133
GRMZM2G145562	9	+	138563606	138566070	1316	87.01982725	273.9293552	-1.6544	3.12E-07	3.05E-06	DOWN	55.69094935	228.4907448	-2.0366	0.00030353	0.0049289	DOWN	3.509576076	51.2654256	-3.8686	5.41E-06	7.24E-05	DOWN	--	--	--	--	GO:1901363//GO:0003674//GO:0097159//GO:0003676//GO:0005488	heterocyclic compound binding//molecular_function//organic cyclic compound binding//nucleic acid binding//binding	sp|Q9M1S3|ARP1_ARATH Probable RNA-binding protein ARP1 OS=Arabidopsis thaliana GN=ARP1 PE=2 SV=1//1.7768e-34
GRMZM2G145451	9	-	138574635	138582479	1936	974.2521464	1031.041945	-0.081736	0.77587	0.92822	FALSE	841.4236742	1540.904101	-0.87287	0.047907	0.28852	FALSE	933.0169698	1664.435689	-0.83506	0.0012116	0.0085297	DOWN	GO:0006520//GO:1901576//GO:0009094//GO:0044237//GO:0044699//GO:0046394//GO:0009058//GO:1902221//GO:0009072//GO:0008652//GO:0008150//GO:0006558//GO:1901564//GO:1901360//GO:0044281//GO:0009987//GO:0043436//GO:1901362//GO:0044283//GO:0071704//GO:0044249//GO:0016053//GO:1902223//GO:0044763//GO:0019752//GO:0019438//GO:0006807//GO:0009095//GO:1901607//GO:0044710//GO:1901605//GO:0006082//GO:1901566//GO:…	cellular amino acid metabolic process//organic substance biosynthetic process//L-phenylalanine biosynthetic process//cellular metabolic process//single-organism process//carboxylic acid biosynthetic process//biosynthetic process//erythrose 4-phosphate/phosphoenolpyruvate family amino acid metabolic process//aromatic amino acid family metabolic process//cellular amino acid biosynthetic process//bi…	--	--	GO:0016835//GO:0031406//GO:0016836//GO:0016597//GO:0043167//GO:0003674//GO:0043168//GO:0036094//GO:0004664//GO:0043177//GO:0005488//GO:0003824//GO:0016829	carbon-oxygen lyase activity//carboxylic acid binding//hydro-lyase activity//amino acid binding//ion binding//molecular_function//anion binding//small molecule binding//prephenate dehydratase activity//organic acid binding//binding//catalytic activity//lyase activity	sp|Q9SSE7|AROD2_ARATH Arogenate dehydratase/prephenate dehydratase 2, chloroplastic OS=Arabidopsis thaliana GN=ADT2 PE=1 SV=1//4.6436e-121
GRMZM2G146745	2	-	199862240	199863883	1517	176.5647337	0	Inf	1.01E-23	3.56E-22	UP	119.6938573	30.3414807	1.98	0.0038611	0.042559	UP	358.5641309	367.9529538	-0.03729	0.90532	1	FALSE	GO:0008150//GO:0006508//GO:0071704//GO:0019538//GO:0043170//GO:0008152//GO:0044238	biological_process//proteolysis//organic substance metabolic process//protein metabolic process//macromolecule metabolic process//metabolic process//primary metabolic process	--	--	GO:0004175//GO:0004197//GO:0008234//GO:0016787//GO:0070011//GO:0003674//GO:0008233//GO:0003824	endopeptidase activity//cysteine-type endopeptidase activity//cysteine-type peptidase activity//hydrolase activity//peptidase activity, acting on L-amino acid peptides//molecular_function//peptidase activity//catalytic activity	sp|P43296|RD19A_ARATH Cysteine proteinase RD19a OS=Arabidopsis thaliana GN=RD19A PE=2 SV=1//3.55662e-121
GRMZM2G105869	2	-	200042816	200045662	1370	361.4384485	803.3962111	-1.1524	1.99E-08	2.29E-07	DOWN	426.8089594	760.3379378	-0.83305	0.069119	0.3684	FALSE	317.1251461	672.6282631	-1.0848	9.89E-05	0.00097729	DOWN	GO:0044238//GO:0008152//GO:0044267//GO:0008213//GO:0043170//GO:0044260//GO:0043414//GO:0016570//GO:0016569//GO:0044710//GO:0034968//GO:0018022//GO:0051276//GO:0016043//GO:0044763//GO:0016571//GO:0019538//GO:0071704//GO:0071840//GO:0032259//GO:0009987//GO:0016568//GO:0008150//GO:0006996//GO:0043933//GO:0043412//GO:0006325//GO:0006479//GO:0036211//GO:0044237//GO:0044699//GO:0018193//GO:0018205//GO:…	primary metabolic process//metabolic process//cellular protein metabolic process//protein alkylation//macromolecule metabolic process//cellular macromolecule metabolic process//macromolecule methylation//histone modification//covalent chromatin modification//single-organism metabolic process//histone lysine methylation//peptidyl-lysine methylation//chromosome organization//cellular component orga…	GO:0043231//GO:0043227//GO:0043226//GO:0044464//GO:0005623//GO:0044424//GO:0005634//GO:0005622//GO:0005575//GO:0043229	intracellular membrane-bounded organelle//membrane-bounded organelle//organelle//cell part//cell//intracellular part//nucleus//intracellular//cellular_component//intracellular organelle	GO:0008276//GO:0046872//GO:0003824//GO:0018024//GO:0008270//GO:0043169//GO:0005488//GO:0005515//GO:0016741//GO:0016279//GO:0042054//GO:0003674//GO:0016278//GO:0008170//GO:0008168//GO:0008757//GO:0046914//GO:0016740//GO:0043167	protein methyltransferase activity//metal ion binding//catalytic activity//histone-lysine N-methyltransferase activity//zinc ion binding//cation binding//binding//protein binding//transferase activity, transferring one-carbon groups//protein-lysine N-methyltransferase activity//histone methyltransferase activity//molecular_function//lysine N-methyltransferase activity//N-methyltransferase activit…	sp|Q9SRV2|SUVR3_ARATH Histone-lysine N-methyltransferase SUVR3 OS=Arabidopsis thaliana GN=SUVR3 PE=2 SV=3//2.04464e-69
GRMZM2G097089	2	-	200141982	200159406	2125	1531.093192	1099.228823	0.47807	0.010401	0.037942	UP	1587.608057	1025.954325	0.62989	0.14146	0.56226	FALSE	500.5559383	394.5172548	0.34344	0.21196	0.45996	FALSE	--	--	GO:0044428//GO:0044422//GO:0043227//GO:0043231//GO:0000151//GO:0005623//GO:0043226//GO:0044464//GO:0032991//GO:1990234//GO:1902494//GO:0005680//GO:0043229//GO:0000152//GO:0005575//GO:0005634//GO:0044446//GO:0005622//GO:0044424//GO:0043234//GO:0031461	nuclear part//organelle part//membrane-bounded organelle//intracellular membrane-bounded organelle//ubiquitin ligase complex//cell//organelle//cell part//macromolecular complex//transferase complex//catalytic complex//anaphase-promoting complex//intracellular organelle//nuclear ubiquitin ligase complex//cellular_component//nucleus//intracellular organelle part//intracellular//intracellular part//…	GO:0005515//GO:0043169//GO:0008270//GO:0005488//GO:0046872//GO:0003824//GO:0004842//GO:0046914//GO:0043130//GO:0019787//GO:0003674//GO:0043167//GO:0016740//GO:0032182	protein binding//cation binding//zinc ion binding//binding//metal ion binding//catalytic activity//ubiquitin-protein transferase activity//transition metal ion binding//ubiquitin binding//ubiquitin-like protein transferase activity//molecular_function//ion binding//transferase activity//ubiquitin-like protein binding	sp|Q8VYC8|RIN2_ARATH E3 ubiquitin protein ligase RIN2 OS=Arabidopsis thaliana GN=RIN2 PE=1 SV=1//8.39196e-166
GRMZM5G868679	2	+	200203230	200206395	1972	1419.369266	2242.716419	-0.66	6.90E-05	0.00045601	DOWN	1196.180977	2047.196995	-0.77521	0.073979	0.38568	FALSE	677.7840743	1068.442935	-0.65661	0.018528	0.079762	FALSE	--	--	--	--	GO:0043169//GO:0005488//GO:0046872//GO:0003993//GO:0016791//GO:0003824//GO:0042578//GO:0043167//GO:0003674//GO:0016787//GO:0016788	cation binding//binding//metal ion binding//acid phosphatase activity//phosphatase activity//catalytic activity//phosphoric ester hydrolase activity//ion binding//molecular_function//hydrolase activity//hydrolase activity, acting on ester bonds	sp|Q9LMX4|PPA1_ARATH Probable inactive purple acid phosphatase 1 OS=Arabidopsis thaliana GN=PAP1 PE=2 SV=1//0
GRMZM2G173186	2	+	200309247	200335877	1753	267.2728496	59.21222143	2.1743	1.54E-12	2.68E-11	UP	277.2782202	113.5162022	1.2884	0.012489	0.10846	FALSE	113.7366588	26.91600028	2.0792	4.61E-05	0.0004952	UP	GO:0071704//GO:0006139//GO:0051179//GO:0034641//GO:1901360//GO:0006281//GO:0009987//GO:0008150//GO:0033554//GO:0050896//GO:0051234//GO:0044237//GO:0044699//GO:0044238//GO:0030001//GO:0008152//GO:1902578//GO:0090304//GO:0043170//GO:0044765//GO:0006259//GO:0044260//GO:0006811//GO:0051716//GO:0006974//GO:0006725//GO:0044710//GO:0006950//GO:0006298//GO:0006810//GO:0006807//GO:0006813//GO:0046483//GO:…	organic substance metabolic process//nucleobase-containing compound metabolic process//localization//cellular nitrogen compound metabolic process//organic cyclic compound metabolic process//DNA repair//cellular process//biological_process//cellular response to stress//response to stimulus//establishment of localization//cellular metabolic process//single-organism process//primary metabolic proces…	GO:0016020//GO:0005575//GO:0031224//GO:0016021//GO:0044425	membrane//cellular_component//intrinsic component of membrane//integral component of membrane//membrane part	GO:0003674//GO:0031420//GO:0008324//GO:0015079//GO:0097159//GO:0015077//GO:0022857//GO:0015075//GO:0005216//GO:1901265//GO:0022832//GO:0043566//GO:0022843//GO:0005524//GO:0015267//GO:0043167//GO:0035639//GO:0022803//GO:0032549//GO:0022838//GO:1901363//GO:0046873//GO:0030554//GO:0003677//GO:0005249//GO:0022836//GO:0030955//GO:0030983//GO:0032559//GO:0003690//GO:0032555//GO:0005267//GO:0097367//GO:…	molecular_function//alkali metal ion binding//cation transmembrane transporter activity//potassium ion transmembrane transporter activity//organic cyclic compound binding//monovalent inorganic cation transmembrane transporter activity//transmembrane transporter activity//ion transmembrane transporter activity//ion channel activity//nucleoside phosphate binding//voltage-gated channel activity//str…	sp|F4JP48|MSH4_ARATH DNA mismatch repair protein MSH4 OS=Arabidopsis thaliana GN=MSH4 PE=2 SV=1//0
AC190788.2_FG005	2	+	200347225	200348734	507	99.52120462	28.28920051	1.8148	9.06E-05	0.00058657	UP	100.6539528	35.92801494	1.4862	0.02756	0.19567	FALSE	40.97237403	19.72800393	1.0544	0.12073	0.31709	FALSE	GO:0006298//GO:0006950//GO:0044710//GO:0044763//GO:0006810//GO:0006807//GO:0046483//GO:0006259//GO:0043170//GO:0044238//GO:0008152//GO:0090304//GO:0051716//GO:0006725//GO:0006974//GO:0044260//GO:0044237//GO:0044699//GO:0051234//GO:0050896//GO:0034641//GO:0006139//GO:0051179//GO:0071704//GO:0033554//GO:0008150//GO:1901360//GO:0006281//GO:0009987	mismatch repair//response to stress//single-organism metabolic process//single-organism cellular process//transport//nitrogen compound metabolic process//heterocycle metabolic process//DNA metabolic process//macromolecule metabolic process//primary metabolic process//metabolic process//nucleic acid metabolic process//cellular response to stimulus//cellular aromatic compound metabolic process//cel…	--	--	GO:0043168//GO:0000166//GO:0032550//GO:0001882//GO:0005488//GO:0032553//GO:0003676//GO:0001883//GO:0036094//GO:0017076//GO:0032549//GO:1901363//GO:0035639//GO:0043167//GO:0032555//GO:0097367//GO:0030983//GO:0032559//GO:0003690//GO:0030554//GO:0003677//GO:0097159//GO:0003674//GO:0043566//GO:0005524//GO:1901265	anion binding//nucleotide binding//purine ribonucleoside binding//nucleoside binding//binding//ribonucleotide binding//nucleic acid binding//purine nucleoside binding//small molecule binding//purine nucleotide binding//ribonucleoside binding//heterocyclic compound binding//purine ribonucleoside triphosphate binding//ion binding//purine ribonucleotide binding//carbohydrate derivative binding//mism…	sp|F4JP48|MSH4_ARATH DNA mismatch repair protein MSH4 OS=Arabidopsis thaliana GN=MSH4 PE=2 SV=1//8.28349e-77
AC190788.2_FG004	2	-	200349629	200350132	504	35.95659774	8.513290236	2.0785	0.0039969	0.016854	UP	107.718331	10.24528793	3.3942	3.87E-05	0.0007928	UP	9.565096172	2.332766606	2.0357	0.21788	0.468	FALSE	--	--	--	--	--	--	-//-
GRMZM2G173162	2	+	200358017	200360580	1473	180.7362123	59.04770264	1.6139	0.0042956	0.017937	UP	198.4185943	135.9531939	0.54544	0.30522	0.81086	FALSE	88.37837233	53.43264715	0.72597	0.13842	0.34849	FALSE	GO:0044238//GO:0008152//GO:0090304//GO:0006259//GO:0043170//GO:0044260//GO:0051716//GO:0006974//GO:0006725//GO:0044710//GO:0006298//GO:0006950//GO:0006807//GO:0046483//GO:0044763//GO:0006139//GO:0071704//GO:0034641//GO:1901360//GO:0006281//GO:0009987//GO:0033554//GO:0008150//GO:0050896//GO:0044237//GO:0044699	primary metabolic process//metabolic process//nucleic acid metabolic process//DNA metabolic process//macromolecule metabolic process//cellular macromolecule metabolic process//cellular response to stimulus//cellular response to DNA damage stimulus//cellular aromatic compound metabolic process//single-organism metabolic process//mismatch repair//response to stress//nitrogen compound metabolic proc…	--	--	GO:0032550//GO:0001882//GO:0005488//GO:0036094//GO:0017076//GO:0032553//GO:0003676//GO:0001883//GO:0005515//GO:0043168//GO:0000166//GO:0003674//GO:0097159//GO:0043566//GO:0005524//GO:1901265//GO:0043167//GO:0032549//GO:1901363//GO:0035639//GO:0030554//GO:0003677//GO:0032555//GO:0097367//GO:0030983//GO:0032559//GO:0003690	purine ribonucleoside binding//nucleoside binding//binding//small molecule binding//purine nucleotide binding//ribonucleotide binding//nucleic acid binding//purine nucleoside binding//protein binding//anion binding//nucleotide binding//molecular_function//organic cyclic compound binding//structure-specific DNA binding//ATP binding//nucleoside phosphate binding//ion binding//ribonucleoside binding…	sp|F4JP48|MSH4_ARATH DNA mismatch repair protein MSH4 OS=Arabidopsis thaliana GN=MSH4 PE=2 SV=1//5.60502e-37
GRMZM2G157126	2	+	200487947	200488841	451	24.61571893	166.974623	-2.762	9.12E-10	1.22E-08	DOWN	26.83982454	258.8329524	-3.2696	5.70E-08	2.07E-06	DOWN	23.72751635	186.3146109	-2.9731	1.00E-10	2.84E-09	DOWN	--	--	--	--	--	--	sp|F4I562|AP3M_ARATH AP-3 complex subunit mu OS=Arabidopsis thaliana GN=AP3M PE=1 SV=1//3.34873e-71
GRMZM2G410644	2	+	200513320	200516741	1717	0.770527139	23.36847514	-4.9226	8.94E-05	0.00057943	DOWN	3.801626738	56.04088947	-3.8818	0.00013269	0.0023865	DOWN	8.096128148	18.95665782	-1.2274	0.22334	0.47562	FALSE	--	--	GO:0044425//GO:0016021//GO:0005886//GO:0044459//GO:0031224//GO:0031226//GO:0005575//GO:0016020//GO:0005887//GO:0005623//GO:0044464//GO:0071944	membrane part//integral component of membrane//plasma membrane//plasma membrane part//intrinsic component of membrane//intrinsic component of plasma membrane//cellular_component//membrane//integral component of plasma membrane//cell//cell part//cell periphery	GO:0004659//GO:0003824//GO:0016765//GO:0016740//GO:0003674	prenyltransferase activity//catalytic activity//transferase activity, transferring alkyl or aryl (other than methyl) groups//transferase activity//molecular_function	sp|Q7XB14|HGGT_HORVU Homogentisate geranylgeranyltransferase OS=Hordeum vulgare GN=HGGT PE=1 SV=1//4.11051e-88
GRMZM2G034794	2	+	200542821	200544893	1127	5037.335604	5323.843273	-0.079807	0.66668	0.86163	FALSE	8891.32407	11241.0698	-0.33831	0.4428	0.93127	FALSE	7271.674933	12459.63226	-0.7769	0.0079696	0.040412	DOWN	GO:1901566//GO:0006807//GO:0044267//GO:0044238//GO:0008152//GO:0043170//GO:0010467//GO:0044260//GO:0006518//GO:0009058//GO:0044237//GO:0043603//GO:0044271//GO:0043043//GO:1901576//GO:0043604//GO:0019538//GO:0044249//GO:0071704//GO:0034645//GO:0034641//GO:0006412//GO:0009987//GO:1901564//GO:0009059//GO:0008150	organonitrogen compound biosynthetic process//nitrogen compound metabolic process//cellular protein metabolic process//primary metabolic process//metabolic process//macromolecule metabolic process//gene expression//cellular macromolecule metabolic process//peptide metabolic process//biosynthetic process//cellular metabolic process//cellular amide metabolic process//cellular nitrogen compound bios…	GO:0005840//GO:0005737//GO:0044444//GO:0044424//GO:0005622//GO:0005575//GO:0030529//GO:0043229//GO:0032991//GO:0043232//GO:0043226//GO:0044464//GO:0043228//GO:0005623	ribosome//cytoplasm//cytoplasmic part//intracellular part//intracellular//cellular_component//ribonucleoprotein complex//intracellular organelle//macromolecular complex//intracellular non-membrane-bounded organelle//organelle//cell part//non-membrane-bounded organelle//cell	GO:0005198//GO:0003735//GO:0003674	structural molecule activity//structural constituent of ribosome//molecular_function	sp|O23515|RL151_ARATH 60S ribosomal protein L15-1 OS=Arabidopsis thaliana GN=RPL15A PE=2 SV=1//1.73238e-112
GRMZM5G834303	2	-	200735015	200736700	1686	0	18.80170984	#NAME?	5.54E-05	0.0003731	DOWN	2.300653171	44.16487067	-4.2628	0.00022139	0.0037786	DOWN	1.245769582	69.24877343	-5.7967	1.30E-10	3.63E-09	DOWN	GO:0008150//GO:0008152	biological_process//metabolic process	GO:0071944//GO:0005623//GO:0044464//GO:0016020//GO:0005575//GO:0031224//GO:0044425//GO:0016021//GO:0005886	cell periphery//cell//cell part//membrane//cellular_component//intrinsic component of membrane//membrane part//integral component of membrane//plasma membrane	GO:0016758//GO:0003674//GO:0016740//GO:0003824//GO:0016757	transferase activity, transferring hexosyl groups//molecular_function//transferase activity//catalytic activity//transferase activity, transferring glycosyl groups	sp|U3U992|UGT8_CATRO 7-deoxyloganetic acid glucosyltransferase OS=Catharanthus roseus GN=UGT709C2 PE=1 SV=1//1.55123e-104
GRMZM5G854185	2	+	200743687	200747085	1643	48.91400937	4.138273826	3.5631	1.46E-06	1.29E-05	UP	87.25863986	16.03908303	2.4437	0.0014547	0.019097	UP	62.87142366	13.81597456	2.1861	0.0024896	0.015598	UP	--	--	--	--	--	--	-//-
GRMZM2G117572	2	+	200749028	200751300	2273	24.96077388	3.764052586	2.7293	0.0044039	0.018316	UP	21.33620374	3.416448917	2.6427	0.065634	0.3562	FALSE	7.545645891	1.386511306	2.4442	0.19974	0.44338	FALSE	GO:0008152//GO:0015979//GO:0008150//GO:0009987//GO:0044237	metabolic process//photosynthesis//biological_process//cellular process//cellular metabolic process	GO:0031360//GO:0009521//GO:0031361//GO:0031224//GO:0044425//GO:0016021//GO:0009579//GO:0042651//GO:0044436//GO:0032991//GO:0005623//GO:0034357//GO:0009539//GO:0044464//GO:0005622//GO:0016020//GO:0009523//GO:0044424//GO:0043234//GO:0098796//GO:0005575	intrinsic component of thylakoid membrane//photosystem//integral component of thylakoid membrane//intrinsic component of membrane//membrane part//integral component of membrane//thylakoid//thylakoid membrane//thylakoid part//macromolecular complex//cell//photosynthetic membrane//photosystem II reaction center//cell part//intracellular//membrane//photosystem II//intracellular part//protein complex…	GO:0043169//GO:0005488//GO:0046872//GO:0009055//GO:0020037//GO:0097159//GO:0003674//GO:0046914//GO:1901363//GO:0046906//GO:0005506//GO:0043167	cation binding//binding//metal ion binding//electron carrier activity//heme binding//organic cyclic compound binding//molecular_function//transition metal ion binding//heterocyclic compound binding//tetrapyrrole binding//iron ion binding//ion binding	sp|Q6ENV1|CYF_SACOF Cytochrome f OS=Saccharum officinarum GN=petA PE=3 SV=1//2.39516e-63
GRMZM2G158191	2	-	201401772	201408548	899	10.44690872	0	Inf	0.0055232	0.022159	UP	18.90286073	0.739944087	4.675	0.013426	0.11469	FALSE	4.33539452	0	Inf	0.20423	0.44911	FALSE	GO:0008152//GO:0008150	metabolic process//biological_process	--	--	GO:0005515//GO:0005488//GO:0008270//GO:0043169//GO:0003824//GO:0046872//GO:0016741//GO:0046914//GO:0008168//GO:0003674//GO:0016740//GO:0043167	protein binding//binding//zinc ion binding//cation binding//catalytic activity//metal ion binding//transferase activity, transferring one-carbon groups//transition metal ion binding//methyltransferase activity//molecular_function//transferase activity//ion binding	sp|Q0MW30|NEU1B_MOUSE E3 ubiquitin-protein ligase NEURL1B OS=Mus musculus GN=Neurl1b PE=1 SV=1//5.44053e-09
GRMZM2G013777	2	-	201459693	201463702	1893	190.8421915	587.1367579	-1.6213	2.39E-12	4.12E-11	DOWN	242.0465624	617.8768325	-1.352	0.0035997	0.040314	DOWN	217.7547156	533.4688922	-1.2927	1.75E-05	0.00020827	DOWN	--	--	--	--	--	--	sp|Q9ZQR5|TBL13_ARATH Protein trichome birefringence-like 13 OS=Arabidopsis thaliana GN=TBL13 PE=2 SV=1//5.74255e-52
GRMZM2G172442	2	-	201551171	201562694	711	2020.884581	5343.870498	-1.4029	2.62E-17	6.39E-16	DOWN	1867.914176	5490.224289	-1.5554	0.00027161	0.004492	DOWN	2292.508336	7271.030608	-1.6652	8.28E-12	2.67E-10	DOWN	GO:0009205//GO:0009150//GO:0009117//GO:0044699//GO:0044237//GO:0006796//GO:0046034//GO:0006091//GO:0009167//GO:0045333//GO:0042773//GO:0055086//GO:0034641//GO:0015980//GO:0071704//GO:0006163//GO:0006119//GO:0006139//GO:0008150//GO:0006793//GO:1901564//GO:0009987//GO:0019693//GO:0006753//GO:0044281//GO:1901360//GO:0042775//GO:0009199//GO:0009141//GO:1901135//GO:0009259//GO:0044710//GO:0009123//GO:…	purine ribonucleoside triphosphate metabolic process//purine ribonucleotide metabolic process//nucleotide metabolic process//single-organism process//cellular metabolic process//phosphate-containing compound metabolic process//ATP metabolic process//generation of precursor metabolites and energy//purine ribonucleoside monophosphate metabolic process//cellular respiration//ATP synthesis coupled el…	GO:0044446//GO:0005622//GO:0016020//GO:0031967//GO:0005740//GO:0044424//GO:0031966//GO:0043229//GO:0031090//GO:0005575//GO:0005739//GO:0005623//GO:0044429//GO:0043226//GO:0044464//GO:0043227//GO:0005737//GO:0043231//GO:0019866//GO:0044444//GO:0005743//GO:0031975//GO:0044422	intracellular organelle part//intracellular//membrane//organelle envelope//mitochondrial envelope//intracellular part//mitochondrial membrane//intracellular organelle//organelle membrane//cellular_component//mitochondrion//cell//mitochondrial part//organelle//cell part//membrane-bounded organelle//cytoplasm//intracellular membrane-bounded organelle//organelle inner membrane//cytoplasmic part//mit…	GO:0003954//GO:0016491//GO:0008137//GO:0003674//GO:0050136//GO:0016655//GO:0003824//GO:0016651	NADH dehydrogenase activity//oxidoreductase activity//NADH dehydrogenase (ubiquinone) activity//molecular_function//NADH dehydrogenase (quinone) activity//oxidoreductase activity, acting on NAD(P)H, quinone or similar compound as acceptor//catalytic activity//oxidoreductase activity, acting on NAD(P)H	-//-
GRMZM2G171613	2	-	202332484	202333710	812	1104.182494	785.1242986	0.49199	0.0058906	0.023408	UP	1404.777379	725.8040755	0.95269	0.03173	0.21593	FALSE	893.0092989	582.9388946	0.61533	0.044716	0.1563	FALSE	GO:0006396//GO:0044237//GO:1901360//GO:0009987//GO:0008150//GO:0006139//GO:0071704//GO:0034641//GO:0016071//GO:0006807//GO:0046483//GO:0006397//GO:0010467//GO:0044260//GO:0016070//GO:0006725//GO:0044238//GO:0008152//GO:0090304//GO:0043170	RNA processing//cellular metabolic process//organic cyclic compound metabolic process//cellular process//biological_process//nucleobase-containing compound metabolic process//organic substance metabolic process//cellular nitrogen compound metabolic process//mRNA metabolic process//nitrogen compound metabolic process//heterocycle metabolic process//mRNA processing//gene expression//cellular macrom…	GO:0005575//GO:0043234//GO:0044424//GO:0005622//GO:0044464//GO:0005623//GO:0032991//GO:0005956	cellular_component//protein complex//intracellular part//intracellular//cell part//cell//macromolecular complex//protein kinase CK2 complex	GO:0098772//GO:0016788//GO:0030234//GO:0016787//GO:0003674//GO:0019887//GO:0004540//GO:0019207//GO:0004518//GO:0003824	molecular function regulator//hydrolase activity, acting on ester bonds//enzyme regulator activity//hydrolase activity//molecular_function//protein kinase regulator activity//ribonuclease activity//kinase regulator activity//nuclease activity//catalytic activity	sp|P40228|CSK2B_ARATH Casein kinase II subunit beta OS=Arabidopsis thaliana GN=CKB1 PE=1 SV=1//3.3124e-61
GRMZM2G121427	2	+	202409853	202427153	1332	41.44057963	185.5527238	-2.1627	1.90E-09	2.47E-08	DOWN	58.42369851	78.42154332	-0.4247	0.52239	0.97843	FALSE	25.55928239	76.89555189	-1.5891	0.0036098	0.021175	DOWN	--	--	--	--	GO:0000166//GO:0043168//GO:0036094//GO:0017076//GO:0032553//GO:0001883//GO:0003824//GO:0032550//GO:0005488//GO:0001882//GO:0030554//GO:0032555//GO:0097367//GO:0032559//GO:0043167//GO:0032549//GO:1901363//GO:0035639//GO:0005524//GO:0016787//GO:1901265//GO:0003674//GO:0097159	nucleotide binding//anion binding//small molecule binding//purine nucleotide binding//ribonucleotide binding//purine nucleoside binding//catalytic activity//purine ribonucleoside binding//binding//nucleoside binding//adenyl nucleotide binding//purine ribonucleotide binding//carbohydrate derivative binding//adenyl ribonucleotide binding//ion binding//ribonucleoside binding//heterocyclic compound b…	sp|D1KF50|SRS2L_ARATH ATP-dependent DNA helicase SRS2-like protein At4g25120 OS=Arabidopsis thaliana GN=SRS2 PE=1 SV=1//0
GRMZM2G421655	2	+	202438201	202453405	1521	75.73432545	154.4734202	-1.0283	0.0026806	0.01196	DOWN	57.30353163	124.412006	-1.1184	0.06644	0.35922	FALSE	42.29626438	148.8360723	-1.8151	2.73E-05	0.00030765	DOWN	GO:0043170//GO:0008152//GO:0044238//GO:0008150//GO:0006508//GO:0019538//GO:0071704	macromolecule metabolic process//metabolic process//primary metabolic process//biological_process//proteolysis//protein metabolic process//organic substance metabolic process	--	--	GO:0032553//GO:0001883//GO:0017076//GO:0036094//GO:0001882//GO:0005488//GO:0032550//GO:0003824//GO:0000166//GO:0008233//GO:0043168//GO:0005524//GO:1901265//GO:0016787//GO:0097159//GO:0003674//GO:0097367//GO:0032555//GO:0032559//GO:0030554//GO:1901363//GO:0032549//GO:0035639//GO:0043167	ribonucleotide binding//purine nucleoside binding//purine nucleotide binding//small molecule binding//nucleoside binding//binding//purine ribonucleoside binding//catalytic activity//nucleotide binding//peptidase activity//anion binding//ATP binding//nucleoside phosphate binding//hydrolase activity//organic cyclic compound binding//molecular_function//carbohydrate derivative binding//purine ribonu…	sp|D1KF50|SRS2L_ARATH ATP-dependent DNA helicase SRS2-like protein At4g25120 OS=Arabidopsis thaliana GN=SRS2 PE=1 SV=1//2.67388e-10
GRMZM2G113794	2	+	202620417	202624450	3484	2345.739781	1964.640222	0.25578	0.44284	0.68244	FALSE	564.1266574	257.7318638	1.1301	0.028295	0.1991	FALSE	195.8336079	75.98729598	1.3658	0.00037071	0.0030668	UP	GO:0007606//GO:0050877//GO:0008152//GO:0008150//GO:0044707//GO:0032501//GO:0007600//GO:0003008//GO:0044699	sensory perception of chemical stimulus//neurological system process//metabolic process//biological_process//single-multicellular organism process//multicellular organismal process//sensory perception//system process//single-organism process	GO:0031224//GO:0016021//GO:0044425//GO:0005575//GO:0016020	intrinsic component of membrane//integral component of membrane//membrane part//cellular_component//membrane	GO:0016757//GO:0004872//GO:0003824//GO:0060089//GO:0038023//GO:0003674//GO:0016758//GO:0016740//GO:0004871//GO:0004930//GO:0004888	transferase activity, transferring glycosyl groups//receptor activity//catalytic activity//molecular transducer activity//signaling receptor activity//molecular_function//transferase activity, transferring hexosyl groups//transferase activity//signal transducer activity//G-protein coupled receptor activity//transmembrane signaling receptor activity	sp|Q4R1I9|ANGLT_ROSHC Anthocyanidin 5,3-O-glucosyltransferase OS=Rosa hybrid cultivar GN=RhGT1 PE=2 SV=1//6.45381e-89
GRMZM2G113779	2	-	202626703	202628534	644	370.2885793	559.9873851	-0.59674	0.013885	0.048234	DOWN	84.52846862	166.7302352	-0.98001	0.13261	0.54256	FALSE	33.27825609	53.4729644	-0.68423	0.23555	0.49328	FALSE	--	--	GO:0043231//GO:0043227//GO:0044424//GO:0005634//GO:0005622//GO:0005575//GO:0043229//GO:0044464//GO:0043226//GO:0005623	intracellular membrane-bounded organelle//membrane-bounded organelle//intracellular part//nucleus//intracellular//cellular_component//intracellular organelle//cell part//organelle//cell	GO:0003896//GO:0016818//GO:0016817//GO:0003899//GO:0016779//GO:0016462//GO:0016772//GO:0046872//GO:0003824//GO:0008270//GO:0043169//GO:0005488//GO:0034062//GO:0003676//GO:0004386//GO:0016740//GO:0043167//GO:1901363//GO:0003677//GO:0003674//GO:0097159//GO:0016787//GO:0017111//GO:0046914	DNA primase activity//hydrolase activity, acting on acid anhydrides, in phosphorus-containing anhydrides//hydrolase activity, acting on acid anhydrides//DNA-directed RNA polymerase activity//nucleotidyltransferase activity//pyrophosphatase activity//transferase activity, transferring phosphorus-containing groups//metal ion binding//catalytic activity//zinc ion binding//cation binding//binding//RN…	sp|Q6Z461|SPL13_ORYSJ Squamosa promoter-binding-like protein 13 OS=Oryza sativa subsp. japonica GN=SPL13 PE=2 SV=1//3.42069e-35
GRMZM2G498656	2	-	202788639	202794678	828	447.5792522	85.8776482	2.3818	3.49E-20	1.04E-18	UP	814.7188478	107.3757479	2.9236	5.50E-07	1.68E-05	UP	162.7266977	19.19716395	3.0835	0.00018216	0.0016608	UP	--	--	--	--	--	--	-//-
GRMZM2G457003	2	+	202809197	202815042	3018	1044.838187	724.8345156	0.52756	0.11477	0.26653	FALSE	2525.83426	2309.877185	0.12894	0.76195	1	FALSE	1743.336653	1024.286234	0.76723	0.0027974	0.017169	UP	--	--	--	--	--	--	sp|Q9MA92|FPP3_ARATH Filament-like plant protein 3 OS=Arabidopsis thaliana GN=FPP3 PE=2 SV=2//4.60173e-06
GRMZM2G179445	2	-	202974675	202975352	626	0	17.21523225	#NAME?	0.00011393	0.00072036	DOWN	0.28430206	13.35902831	-5.5542	0.023226	0.17347	FALSE	0	12.66982305	#NAME?	0.0035812	0.021042	DOWN	--	--	--	--	--	--	-//-
GRMZM2G064655	2	+	203073326	203075231	1906	583.6114797	1155.139081	-0.98499	1.54E-07	1.58E-06	DOWN	410.2426397	357.849898	0.19712	0.75145	1	FALSE	119.5838306	126.3437687	-0.079332	0.90792	1	FALSE	GO:0046483//GO:0006807//GO:0019438//GO:0031323//GO:0006355//GO:1903506//GO:0044260//GO:0010467//GO:0006725//GO:0080090//GO:0016070//GO:0032774//GO:0051252//GO:0090304//GO:0060255//GO:0008152//GO:0044238//GO:2001141//GO:0097659//GO:0043170//GO:0044271//GO:1901576//GO:0010556//GO:0050789//GO:0009058//GO:0010468//GO:0044237//GO:0031326//GO:0050794//GO:0009987//GO:0065007//GO:1901360//GO:0009059//GO:…	heterocycle metabolic process//nitrogen compound metabolic process//aromatic compound biosynthetic process//regulation of cellular metabolic process//regulation of transcription, DNA-templated//regulation of nucleic acid-templated transcription//cellular macromolecule metabolic process//gene expression//cellular aromatic compound metabolic process//regulation of primary metabolic process//RNA met…	--	--	GO:0003676//GO:0005488//GO:0003677//GO:1901363//GO:0003674//GO:0097159	nucleic acid binding//binding//DNA binding//heterocyclic compound binding//molecular_function//organic cyclic compound binding	sp|Q84TE9|DOF53_ARATH Dof zinc finger protein DOF5.3 OS=Arabidopsis thaliana GN=DOF5.3 PE=2 SV=1//3.33797e-29
GRMZM2G087254	2	-	203181028	203184356	1832	315.5281335	1224.89823	-1.9568	1.02E-19	2.94E-18	DOWN	967.1265821	935.8706574	0.047396	0.9373	1	FALSE	2076.425251	993.6717908	1.0633	0.17078	0.39964	FALSE	GO:0008152//GO:0055114//GO:0044710//GO:0044763//GO:0042592//GO:0008150//GO:0045454//GO:0009987//GO:0065007//GO:0019725//GO:0050794//GO:0044699//GO:0050789//GO:0065008	metabolic process//oxidation-reduction process//single-organism metabolic process//single-organism cellular process//homeostatic process//biological_process//cell redox homeostasis//cellular process//biological regulation//cellular homeostasis//regulation of cellular process//single-organism process//regulation of biological process//regulation of biological quality	GO:0019012//GO:0005575	virion//cellular_component	GO:0003824//GO:0016209//GO:0003674//GO:0016491	catalytic activity//antioxidant activity//molecular_function//oxidoreductase activity	sp|Q6Z4A7|APR1_ORYSJ Probable 5&apos;-adenylylsulfate reductase 1, chloroplastic OS=Oryza sativa subsp. japonica GN=APR1 PE=2 SV=1//0
GRMZM2G301738	2	-	203298535	203301005	2471	73.29788665	29.44698185	1.3157	0.0094315	0.034917	UP	95.91490582	194.2685964	-1.0182	0.064785	0.35322	FALSE	70.55761299	170.4470764	-1.2725	0.0020506	0.013259	DOWN	GO:0051704//GO:0009856//GO:0044763//GO:0009875//GO:0016310//GO:0044260//GO:0044703//GO:0006468//GO:0044267//GO:0008152//GO:0007154//GO:0044238//GO:0043170//GO:0006464//GO:0032501//GO:0006796//GO:0043412//GO:0044699//GO:0044237//GO:0036211//GO:0009987//GO:0044706//GO:0008037//GO:0006793//GO:0008150//GO:0022414//GO:0048544//GO:0019538//GO:0071704	multi-organism process//pollination//single-organism cellular process//pollen-pistil interaction//phosphorylation//cellular macromolecule metabolic process//multi-organism reproductive process//protein phosphorylation//cellular protein metabolic process//metabolic process//cell communication//primary metabolic process//macromolecule metabolic process//cellular protein modification process//multic…	--	--	GO:0000166//GO:0016772//GO:0043168//GO:0017076//GO:0036094//GO:0032553//GO:0001883//GO:0016773//GO:0003824//GO:0001882//GO:0005488//GO:0032550//GO:0030554//GO:0097367//GO:0032555//GO:0032559//GO:0043167//GO:0016740//GO:0016301//GO:1901363//GO:0032549//GO:0035639//GO:0005524//GO:1901265//GO:0003674//GO:0097159//GO:0004672	nucleotide binding//transferase activity, transferring phosphorus-containing groups//anion binding//purine nucleotide binding//small molecule binding//ribonucleotide binding//purine nucleoside binding//phosphotransferase activity, alcohol group as acceptor//catalytic activity//nucleoside binding//binding//purine ribonucleoside binding//adenyl nucleotide binding//carbohydrate derivative binding//p…	sp|O64477|Y2913_ARATH G-type lectin S-receptor-like serine/threonine-protein kinase At2g19130 OS=Arabidopsis thaliana GN=At2g19130 PE=2 SV=1//3.30872e-153
GRMZM2G171707	2	+	203572465	203578306	3295	5.576152767	26.52734858	-2.2501	0.012647	0.044614	DOWN	12.12509655	38.26489784	-1.658	0.082691	0.41326	FALSE	53.58232237	206.3648837	-1.9454	1.07E-06	1.66E-05	DOWN	GO:0008152//GO:0008150	metabolic process//biological_process	--	--	--	--	sp|Q6YZX6|ACOC_ORYSJ Putative aconitate hydratase, cytoplasmic OS=Oryza sativa subsp. japonica GN=Os08g0191100 PE=3 SV=1//0
GRMZM2G001820	2	+	203790979	203797876	2248	1515.049787	1082.874755	0.4845	0.0060914	0.024085	UP	1309.471773	933.0832411	0.48891	0.26674	0.77116	FALSE	1020.581974	777.1051352	0.39321	0.1473	0.36352	FALSE	--	--	--	--	--	--	-//-
GRMZM2G470075	2	+	203907312	203910210	2561	122.7492912	240.5685441	-0.97073	0.00081969	0.00424	DOWN	120.3244564	614.1073834	-2.3516	2.12E-06	5.80E-05	DOWN	28.1378148	132.2597467	-2.2328	0.0042426	0.024261	DOWN	GO:0051179//GO:0008150//GO:0009987//GO:0006855//GO:0044699//GO:0051234//GO:0050896//GO:0015893//GO:0044765//GO:0042493//GO:1902578//GO:0042221//GO:0044763//GO:0055085//GO:0006810	localization//biological_process//cellular process//drug transmembrane transport//single-organism process//establishment of localization//response to stimulus//drug transport//single-organism transport//response to drug//single-organism localization//response to chemical//single-organism cellular process//transmembrane transport//transport	GO:0016020//GO:0005575	membrane//cellular_component	GO:0015291//GO:0003674//GO:0022804//GO:0015238//GO:0022857//GO:0015297//GO:0005215//GO:0090484	secondary active transmembrane transporter activity//molecular_function//active transmembrane transporter activity//drug transmembrane transporter activity//transmembrane transporter activity//antiporter activity//transporter activity//drug transporter activity	sp|Q9LYT3|TT12_ARATH Protein TRANSPARENT TESTA 12 OS=Arabidopsis thaliana GN=TT12 PE=2 SV=1//6.96509e-83
GRMZM2G169539	2	+	203912110	203915411	2248	6130.912474	4609.254536	0.41157	0.0097773	0.036005	UP	3647.471489	3506.011171	0.057066	0.85385	1	FALSE	2152.817343	1132.012554	0.92734	0.00027196	0.0023448	UP	GO:0015893//GO:0051234//GO:0050896//GO:0044699//GO:0006855//GO:0009987//GO:0008150//GO:0051179//GO:0006810//GO:0055085//GO:0044763//GO:0042221//GO:0042493//GO:1902578//GO:0044765	drug transport//establishment of localization//response to stimulus//single-organism process//drug transmembrane transport//cellular process//biological_process//localization//transport//transmembrane transport//single-organism cellular process//response to chemical//response to drug//single-organism localization//single-organism transport	GO:0005575//GO:0016020	cellular_component//membrane	GO:0015297//GO:0022857//GO:0015238//GO:0022804//GO:0003674//GO:0015291//GO:0090484//GO:0005215	antiporter activity//transmembrane transporter activity//drug transmembrane transporter activity//active transmembrane transporter activity//molecular_function//secondary active transmembrane transporter activity//drug transporter activity//transporter activity	sp|Q9LYT3|TT12_ARATH Protein TRANSPARENT TESTA 12 OS=Arabidopsis thaliana GN=TT12 PE=2 SV=1//2.87838e-07
GRMZM2G169615	2	+	203923097	203927865	2229	1135.347442	1677.010928	-0.56276	0.0020366	0.0094064	DOWN	2007.795681	2657.675852	-0.40455	0.31676	0.82385	FALSE	1161.852733	2217.506403	-0.93251	0.00018582	0.001689	DOWN	--	--	--	--	GO:1901363//GO:0097159//GO:0003674//GO:0003676//GO:0003723//GO:0005488	heterocyclic compound binding//organic cyclic compound binding//molecular_function//nucleic acid binding//RNA binding//binding	sp|Q9SAB3|RB45B_ARATH Polyadenylate-binding protein RBP45B OS=Arabidopsis thaliana GN=RBP45B PE=1 SV=1//9.6459e-117
GRMZM2G329353	2	-	204171230	204172771	1542	3012.848435	29.46763777	6.6759	0.00031735	0.0018239	UP	571.8706599	38.85632066	3.8795	9.21E-07	2.69E-05	UP	442.3412946	41.69316382	3.4073	0.035228	0.13066	FALSE	--	--	--	--	GO:0005515//GO:0005488//GO:0003674	protein binding//binding//molecular_function	sp|Q9FNK5|FB285_ARATH F-box protein At5g46170 OS=Arabidopsis thaliana GN=At5g46170 PE=2 SV=1//1.10008e-06
GRMZM2G026532	2	+	204176991	204179237	2109	159.1897923	24.44943226	2.7029	6.81E-12	1.13E-10	UP	196.8705202	49.06389528	2.0045	0.00054687	0.0082565	UP	128.5024653	13.38059889	3.2636	4.63E-09	1.05E-07	UP	GO:0044699//GO:0008150//GO:0044710//GO:0008152//GO:0055114	single-organism process//biological_process//single-organism metabolic process//metabolic process//oxidation-reduction process	--	--	GO:0046906//GO:1901363//GO:0005506//GO:0043167//GO:0016491//GO:0097159//GO:0003674//GO:0046914//GO:0016705//GO:0005488//GO:0043169//GO:0020037//GO:0003824//GO:0046872	tetrapyrrole binding//heterocyclic compound binding//iron ion binding//ion binding//oxidoreductase activity//organic cyclic compound binding//molecular_function//transition metal ion binding//oxidoreductase activity, acting on paired donors, with incorporation or reduction of molecular oxygen//binding//cation binding//heme binding//catalytic activity//metal ion binding	sp|Q50EK1|C16B1_PICSI Cytochrome P450 716B1 OS=Picea sitchensis GN=CYP716B1 PE=2 SV=1//3.33049e-107
GRMZM2G026309	2	-	204179800	204187966	3517	1081.527516	1456.956657	-0.42989	0.0094788	0.035068	DOWN	698.0526053	804.2298437	-0.20427	0.6214	1	FALSE	414.4500423	668.0775692	-0.68882	0.01312	0.060337	FALSE	GO:0051179//GO:0008150//GO:0033036//GO:0051234//GO:0045184//GO:0008104//GO:0015031//GO:0071702//GO:0006810	localization//biological_process//macromolecule localization//establishment of localization//establishment of protein localization//protein localization//protein transport//organic substance transport//transport	GO:0016020//GO:0005575//GO:0031224//GO:0044425//GO:0016021	membrane//cellular_component//intrinsic component of membrane//membrane part//integral component of membrane	GO:0003674//GO:0005488//GO:0022892//GO:0005515//GO:0008565//GO:0005215	molecular_function//binding//substrate-specific transporter activity//protein binding//protein transporter activity//transporter activity	sp|Q9T041|MAPT_ARATH Microtubule-associated protein TORTIFOLIA1 OS=Arabidopsis thaliana GN=TOR1 PE=1 SV=2//0
GRMZM2G125487	2	+	204243355	204246026	2217	284.6640223	166.5876185	0.77298	0.0041179	0.017306	UP	432.5881665	183.4005757	1.238	0.012782	0.11053	FALSE	130.6701975	86.34164644	0.5978	0.14808	0.3648	FALSE	--	--	--	--	--	--	-//-
GRMZM2G125507	2	+	204279282	204283020	1774	74.82895394	158.6308319	-1.084	0.00167	0.0079246	DOWN	246.8321464	216.8663237	0.18672	0.69273	1	FALSE	154.8737608	103.0870748	0.58723	0.16335	0.38776	FALSE	GO:0044700//GO:0035556//GO:0044763//GO:0007154//GO:0051716//GO:0050789//GO:0050896//GO:0044699//GO:0050794//GO:0065007//GO:0009987//GO:0007165//GO:0007264//GO:0023052//GO:0008150	single organism signaling//intracellular signal transduction//single-organism cellular process//cell communication//cellular response to stimulus//regulation of biological process//response to stimulus//single-organism process//regulation of cellular process//biological regulation//cellular process//signal transduction//small GTPase mediated signal transduction//signaling//biological_process	--	--	GO:0043168//GO:0032561//GO:0000166//GO:0019001//GO:0005488//GO:0001882//GO:0032550//GO:0036094//GO:0017076//GO:0032553//GO:0001883//GO:0043167//GO:0032549//GO:1901363//GO:0035639//GO:0032555//GO:0097367//GO:0005525//GO:0003674//GO:0097159//GO:1901265	anion binding//guanyl ribonucleotide binding//nucleotide binding//guanyl nucleotide binding//binding//nucleoside binding//purine ribonucleoside binding//small molecule binding//purine nucleotide binding//ribonucleotide binding//purine nucleoside binding//ion binding//ribonucleoside binding//heterocyclic compound binding//purine ribonucleoside triphosphate binding//purine ribonucleotide binding//c…	sp|P87027|SPG1_SCHPO Septum-promoting GTP-binding protein 1 OS=Schizosaccharomyces pombe (strain 972 / ATCC 24843) GN=spg1 PE=1 SV=1//6.01671e-61
GRMZM2G125850	2	-	204288581	204291752	2155	770.244073	8436.942012	-3.4533	3.39E-27	1.41E-25	DOWN	485.3142914	6033.231163	-3.6359	1.25E-14	9.36E-13	DOWN	922.4114507	1662.377227	-0.84977	0.0010257	0.0073987	DOWN	GO:0044699//GO:0051234//GO:0051179//GO:0008150//GO:0009987//GO:0044763//GO:0006810//GO:0055085//GO:0044765//GO:1902578	single-organism process//establishment of localization//localization//biological_process//cellular process//single-organism cellular process//transport//transmembrane transport//single-organism transport//single-organism localization	GO:0016020//GO:0005575//GO:0016021//GO:0044425//GO:0031224	membrane//cellular_component//integral component of membrane//membrane part//intrinsic component of membrane	--	--	sp|Q94B38|GPT2_ARATH Glucose-6-phosphate/phosphate translocator 2, chloroplastic OS=Arabidopsis thaliana GN=GPT2 PE=2 SV=2//7.0459e-158
GRMZM2G010941	2	+	204428557	204432849	2219	344.2326889	161.4858098	1.092	2.05E-05	0.00014881	UP	328.8151159	133.2511701	1.3031	0.13061	0.53797	FALSE	101.8408885	21.88235946	2.2185	4.41E-05	0.00047593	UP	GO:0071840//GO:0008150//GO:0009987//GO:0007005//GO:0006996//GO:0000002//GO:0016043	cellular component organization or biogenesis//biological_process//cellular process//mitochondrion organization//organelle organization//mitochondrial genome maintenance//cellular component organization	--	--	--	--	sp|Q8BYH7|TBC17_MOUSE TBC1 domain family member 17 OS=Mus musculus GN=Tbc1d17 PE=2 SV=2//1.87208e-15
GRMZM2G131286	2	+	204498422	204501387	1650	908.4368771	855.0849681	0.087318	0.94455	1	FALSE	392.1225824	380.6280489	0.042923	0.93621	1	FALSE	106.6093682	36.66578177	1.5398	0.001957	0.012763	UP	--	--	--	--	GO:0043168//GO:0016772//GO:0000166//GO:0005488//GO:0001882//GO:0032550//GO:0003824//GO:0032553//GO:0001883//GO:0017076//GO:0036094//GO:1901363//GO:0032549//GO:0035639//GO:0043167//GO:0016740//GO:0097367//GO:0032555//GO:0032559//GO:0030554//GO:0097159//GO:0003674//GO:0005524//GO:1901265	anion binding//transferase activity, transferring phosphorus-containing groups//nucleotide binding//binding//nucleoside binding//purine ribonucleoside binding//catalytic activity//ribonucleotide binding//purine nucleoside binding//purine nucleotide binding//small molecule binding//heterocyclic compound binding//ribonucleoside binding//purine ribonucleoside triphosphate binding//ion binding//trans…	sp|Q195N6|PDRP1_MAIZE Pyruvate, phosphate dikinase regulatory protein, chloroplastic OS=Zea mays GN=PDRP1 PE=1 SV=1//0
GRMZM2G046933	2	-	204555901	204558048	531	122.0878672	19.45766735	2.6495	1.32E-09	1.75E-08	UP	128.5056062	58.40040582	1.1378	0.10224	0.46953	FALSE	59.52232647	23.68123653	1.3297	0.022443	0.092421	FALSE	--	--	--	--	--	--	-//-
GRMZM2G175874	2	+	204604213	204608080	2922	499.8705754	183.6987207	1.4442	1.07E-09	1.42E-08	UP	267.4064671	103.2461953	1.3729	0.12094	0.5149	FALSE	34.02114693	17.9017795	0.92633	0.29304	0.56348	FALSE	GO:0044267//GO:0006468//GO:0044238//GO:0008152//GO:0043170//GO:0016310//GO:0044260//GO:0019538//GO:0071704//GO:0009987//GO:0006793//GO:0008150//GO:0043412//GO:0006796//GO:0044237//GO:0036211//GO:0006464	cellular protein metabolic process//protein phosphorylation//primary metabolic process//metabolic process//macromolecule metabolic process//phosphorylation//cellular macromolecule metabolic process//protein metabolic process//organic substance metabolic process//cellular process//phosphorus metabolic process//biological_process//macromolecule modification//phosphate-containing compound metabolic …	--	--	GO:0003824//GO:0005488//GO:0001882//GO:0032550//GO:0036094//GO:0017076//GO:0032553//GO:0001883//GO:0016773//GO:0043168//GO:0008233//GO:0000166//GO:0016772//GO:0004674//GO:0003674//GO:0004672//GO:0097159//GO:0005524//GO:0016787//GO:1901265//GO:0016301//GO:0016740//GO:0043167//GO:0032549//GO:1901363//GO:0035639//GO:0030554//GO:0032555//GO:0097367//GO:0032559	catalytic activity//binding//nucleoside binding//purine ribonucleoside binding//small molecule binding//purine nucleotide binding//ribonucleotide binding//purine nucleoside binding//phosphotransferase activity, alcohol group as acceptor//anion binding//peptidase activity//nucleotide binding//transferase activity, transferring phosphorus-containing groups//protein serine/threonine kinase activity/…	sp|O65479|CRK20_ARATH Putative cysteine-rich receptor-like protein kinase 20 OS=Arabidopsis thaliana GN=CRK20 PE=2 SV=2//3.98222e-126
GRMZM2G365250	2	+	204685902	204688225	745	512.3202338	532.1272921	-0.054726	0.75837	0.9191	FALSE	773.9254077	684.6337318	0.17686	0.78268	1	FALSE	375.5946752	644.2600215	-0.77847	0.0054067	0.029536	DOWN	--	--	--	--	GO:0003676//GO:0097159//GO:0005488//GO:0003674//GO:0003677//GO:1901363	nucleic acid binding//organic cyclic compound binding//binding//molecular_function//DNA binding//heterocyclic compound binding	sp|O65570|VILI4_ARATH Villin-4 OS=Arabidopsis thaliana GN=VLN4 PE=1 SV=1//3.38789e-80
GRMZM2G087625	2	-	204735611	204738407	2158	20.35077911	144.1431041	-2.8243	1.22E-08	1.45E-07	DOWN	23.12265955	85.82084135	-1.892	0.010178	0.092711	FALSE	2.938499683	2.67810118	0.13387	0.96561	1	FALSE	GO:0006793//GO:0015698//GO:0009987//GO:0008150//GO:0006817//GO:0071704//GO:0019538//GO:0051179//GO:0006820//GO:0006464//GO:0043412//GO:0006796//GO:0051234//GO:0036211//GO:0044237//GO:0044699//GO:0006811//GO:0044260//GO:0016310//GO:0044238//GO:0008152//GO:1902578//GO:0044267//GO:0006468//GO:0043170//GO:0044765//GO:0006810	phosphorus metabolic process//inorganic anion transport//cellular process//biological_process//phosphate ion transport//organic substance metabolic process//protein metabolic process//localization//anion transport//cellular protein modification process//macromolecule modification//phosphate-containing compound metabolic process//establishment of localization//protein modification process//cellula…	--	--	GO:1901265//GO:0005524//GO:0003674//GO:0004672//GO:0097159//GO:0030554//GO:0032559//GO:0032555//GO:0097367//GO:0016301//GO:0016740//GO:0043167//GO:0035639//GO:0032549//GO:1901363//GO:0036094//GO:0017076//GO:0016773//GO:0001883//GO:0032553//GO:0003824//GO:0032550//GO:0005488//GO:0001882//GO:0000166//GO:0016772//GO:0043168	nucleoside phosphate binding//ATP binding//molecular_function//protein kinase activity//organic cyclic compound binding//adenyl nucleotide binding//adenyl ribonucleotide binding//purine ribonucleotide binding//carbohydrate derivative binding//kinase activity//transferase activity//ion binding//purine ribonucleoside triphosphate binding//ribonucleoside binding//heterocyclic compound binding//small…	sp|Q8GYA4|CRK10_ARATH Cysteine-rich receptor-like protein kinase 10 OS=Arabidopsis thaliana GN=CRK10 PE=1 SV=3//3.05647e-157
GRMZM2G140231	2	-	204772403	204775216	2283	19.17300511	96.19849785	-2.3269	1.93E-06	1.67E-05	DOWN	10.29815396	7.982665667	0.36744	0.78574	1	FALSE	3.011136504	2.663167499	0.17716	1	1	FALSE	GO:0036211//GO:0044237//GO:0043412//GO:0006796//GO:0006464//GO:0071704//GO:0019538//GO:0008150//GO:0006793//GO:0009987//GO:0043170//GO:0044238//GO:0008152//GO:0006468//GO:0044267//GO:0044260//GO:0016310	protein modification process//cellular metabolic process//macromolecule modification//phosphate-containing compound metabolic process//cellular protein modification process//organic substance metabolic process//protein metabolic process//biological_process//phosphorus metabolic process//cellular process//macromolecule metabolic process//primary metabolic process//metabolic process//protein phosph…	GO:0016020//GO:0005575	membrane//cellular_component	GO:0035639//GO:0032549//GO:1901363//GO:0016740//GO:0016301//GO:0043167//GO:0032559//GO:0032555//GO:0097367//GO:0030554//GO:0004672//GO:0097159//GO:0003674//GO:1901265//GO:0005524//GO:0043168//GO:0016772//GO:0000166//GO:0032550//GO:0001882//GO:0005488//GO:0003824//GO:0016773//GO:0001883//GO:0032553//GO:0036094//GO:0017076	purine ribonucleoside triphosphate binding//ribonucleoside binding//heterocyclic compound binding//transferase activity//kinase activity//ion binding//adenyl ribonucleotide binding//purine ribonucleotide binding//carbohydrate derivative binding//adenyl nucleotide binding//protein kinase activity//organic cyclic compound binding//molecular_function//nucleoside phosphate binding//ATP binding//anion…	sp|Q9M0X5|CRK25_ARATH Cysteine-rich receptor-like protein kinase 25 OS=Arabidopsis thaliana GN=CRK25 PE=3 SV=1//5.87286e-149
GRMZM5G821027	2	-	204831559	204835205	1065	540.1779369	212.7298653	1.3444	1.39E-09	1.84E-08	UP	530.347229	188.0470673	1.4958	0.0020448	0.025344	UP	414.5671357	124.6745127	1.7334	2.50E-07	4.35E-06	UP	--	--	--	--	GO:0005198//GO:0003735//GO:0003674	structural molecule activity//structural constituent of ribosome//molecular_function	sp|A0L5U1|RL28_MAGMM 50S ribosomal protein L28 OS=Magnetococcus marinus (strain ATCC BAA-1437 / JCM 17883 / MC-1) GN=rpmB PE=3 SV=1//6.89011e-11
GRMZM2G151726	2	+	204895459	204896604	984	7061.397234	5707.089982	0.3072	0.029955	0.092229	FALSE	6057.978991	4339.264062	0.48139	0.25164	0.75067	FALSE	5069.752821	2792.997427	0.8601	0.0047729	0.026711	UP	--	--	--	--	GO:0003677//GO:1901363//GO:0097159//GO:0003674//GO:0003676//GO:0005488	DNA binding//heterocyclic compound binding//organic cyclic compound binding//molecular_function//nucleic acid binding//binding	sp|Q6ZL42|H2A2_ORYSJ Probable histone H2A.2 OS=Oryza sativa subsp. japonica GN=Os07g0545400 PE=2 SV=1//9.81175e-09
GRMZM5G864498	2	-	204897772	204902815	2715	585.518406	377.3369719	0.63386	0.0035142	0.015122	UP	121.9736993	74.89738988	0.70358	0.24562	0.74206	FALSE	56.82761936	16.08452265	1.8209	0.0083814	0.042106	UP	--	--	--	--	--	--	sp|Q0D5P3|FH11_ORYSJ Formin-like protein 11 OS=Oryza sativa subsp. japonica GN=FH11 PE=2 SV=1//5.87412e-64
GRMZM5G821439	2	+	204949825	204954417	2415	1185.818619	838.479545	0.50004	0.006475	0.025401	UP	1325.935642	625.6318828	1.0836	0.013796	0.11699	FALSE	445.6257681	199.8164543	1.1572	0.0034494	0.020415	UP	--	--	--	--	--	--	sp|Q69VG1|CIGR1_ORYSJ Chitin-inducible gibberellin-responsive protein 1 OS=Oryza sativa subsp. japonica GN=CIGR1 PE=2 SV=1//0
GRMZM2G046474	2	+	204981877	204985788	3353	749.6463242	247.2362888	1.6003	0.00057399	0.0030955	UP	341.5051186	299.4673645	0.18951	0.68464	1	FALSE	398.8788796	230.8728022	0.78885	0.021573	0.089719	FALSE	GO:0008150//GO:0098662//GO:0009268//GO:0034220//GO:0009987//GO:1902600//GO:0098660//GO:0051179//GO:0010447//GO:0098655//GO:0044699//GO:0050896//GO:0051234//GO:0006818//GO:0015992//GO:0006811//GO:0044765//GO:1902578//GO:0015991//GO:0044763//GO:0015988//GO:0006812//GO:0006810//GO:0055085//GO:0015672//GO:0009628	biological_process//inorganic cation transmembrane transport//response to pH//ion transmembrane transport//cellular process//hydrogen ion transmembrane transport//inorganic ion transmembrane transport//localization//response to acidic pH//cation transmembrane transport//single-organism process//response to stimulus//establishment of localization//hydrogen transport//proton transport//ion transpor…	GO:0005623//GO:0044464//GO:0042597//GO:0005575//GO:0016020	cell//cell part//periplasmic space//cellular_component//membrane	GO:0042623//GO:0016787//GO:1901265//GO:0017111//GO:0000287//GO:0005524//GO:0015077//GO:0022857//GO:0008556//GO:0015075//GO:0015399//GO:0097159//GO:0022804//GO:0003674//GO:0008324//GO:0015079//GO:0032559//GO:0015662//GO:0008900//GO:0032555//GO:0042626//GO:0097367//GO:0030554//GO:0046873//GO:0016820//GO:0035639//GO:0042625//GO:0032549//GO:1901363//GO:0016887//GO:0043167//GO:0001883//GO:0019829//GO:…	ATPase activity, coupled//hydrolase activity//nucleoside phosphate binding//nucleoside-triphosphatase activity//magnesium ion binding//ATP binding//monovalent inorganic cation transmembrane transporter activity//transmembrane transporter activity//potassium-transporting ATPase activity//ion transmembrane transporter activity//primary active transmembrane transporter activity//organic cyclic compo…	sp|Q9C5J4|Y3210_ARATH BTB/POZ domain-containing protein At3g22104 OS=Arabidopsis thaliana GN=At3g22104 PE=2 SV=1//7.5757e-98
GRMZM2G046011	2	-	204995528	204997396	828	2803.945712	1960.730402	0.51607	0.0011701	0.0058082	UP	5878.486742	4611.790104	0.35012	0.53498	0.98144	FALSE	7611.560615	6576.939623	0.21078	0.67211	0.89281	FALSE	GO:0044238//GO:0008152//GO:0044267//GO:0043170//GO:0010467//GO:0044260//GO:1901566//GO:0006807//GO:0044249//GO:0019538//GO:0071704//GO:0034645//GO:0006412//GO:0034641//GO:1901564//GO:0009059//GO:0009987//GO:0008150//GO:0006518//GO:0009058//GO:0044237//GO:0043603//GO:1901576//GO:0043043//GO:0043604//GO:0044271	primary metabolic process//metabolic process//cellular protein metabolic process//macromolecule metabolic process//gene expression//cellular macromolecule metabolic process//organonitrogen compound biosynthetic process//nitrogen compound metabolic process//cellular biosynthetic process//protein metabolic process//organic substance metabolic process//cellular macromolecule biosynthetic process//tr…	GO:0044444//GO:0005840//GO:0005737//GO:0032991//GO:0043232//GO:0043226//GO:0044464//GO:0005623//GO:0043228//GO:0044424//GO:0005622//GO:0030529//GO:0005575//GO:0043229	cytoplasmic part//ribosome//cytoplasm//macromolecular complex//intracellular non-membrane-bounded organelle//organelle//cell part//cell//non-membrane-bounded organelle//intracellular part//intracellular//ribonucleoprotein complex//cellular_component//intracellular organelle	GO:0005198//GO:0003735//GO:0003674	structural molecule activity//structural constituent of ribosome//molecular_function	sp|O22860|RL38_ARATH 60S ribosomal protein L38 OS=Arabidopsis thaliana GN=RPL38A PE=3 SV=1//4.48279e-36
GRMZM2G144180	2	+	205044744	205047778	1596	1101.433329	1631.661078	-0.56696	0.0017141	0.0081006	DOWN	1227.901341	1775.551553	-0.53207	0.21672	0.70026	FALSE	981.4234773	1166.43362	-0.24916	0.32605	0.60126	FALSE	--	--	--	--	--	--	-//-
GRMZM2G163297	2	+	205136417	205140949	1538	333.0400506	338.7302384	-0.024441	0.93379	1	FALSE	399.5725837	691.3312045	-0.79092	0.077801	0.39732	FALSE	170.3570446	617.2891824	-1.8574	1.85E-09	4.42E-08	DOWN	GO:0044699//GO:0032501//GO:0048544//GO:0022414//GO:0008150//GO:0008037//GO:0009987//GO:0044706//GO:0009875//GO:0009856//GO:0044763//GO:0051704//GO:0007154//GO:0044703	single-organism process//multicellular organismal process//recognition of pollen//reproductive process//biological_process//cell recognition//cellular process//multi-multicellular organism process//pollen-pistil interaction//pollination//single-organism cellular process//multi-organism process//cell communication//multi-organism reproductive process	--	--	--	--	-//-
GRMZM2G163307	2	+	205143744	205147992	1329	232.4002131	701.4595939	-1.5937	4.36E-13	8.00E-12	DOWN	502.9466831	850.2146657	-0.75742	0.093987	0.44864	FALSE	218.6946502	359.3147628	-0.71633	0.021291	0.088883	FALSE	--	--	GO:0016020//GO:0005575//GO:0044425//GO:0016021//GO:0031224	membrane//cellular_component//membrane part//integral component of membrane//intrinsic component of membrane	--	--	sp|Q5RF73|TMM19_PONAB Transmembrane protein 19 OS=Pongo abelii GN=TMEM19 PE=2 SV=1//1.01496e-23
GRMZM2G045732	2	-	205211282	205218617	1255	368.021083	223.1292472	0.72191	0.0029966	0.013187	UP	260.8449924	208.5385129	0.32288	0.4739	0.95229	FALSE	216.3853113	65.83628783	1.7166	1.09E-05	0.00013692	UP	GO:0008150//GO:0050896//GO:0006950	biological_process//response to stimulus//response to stress	--	--	GO:0003674//GO:0005102//GO:0005515//GO:0005488//GO:0008083	molecular_function//receptor binding//protein binding//binding//growth factor activity	-//-
GRMZM2G142922	2	-	205415708	205417752	2045	812.1453088	1163.87337	-0.51912	0.0032872	0.014275	DOWN	552.1979524	898.7478204	-0.70273	0.11588	0.50299	FALSE	464.5782956	805.5406526	-0.79404	0.0033755	0.02005	DOWN	--	--	--	--	GO:0005488//GO:0005515//GO:0003674	binding//protein binding//molecular_function	-//-
GRMZM2G142927	2	+	205421666	205423630	1539	33.99171658	3.087044396	3.4609	0.00019965	0.0012035	UP	20.34060684	6.411835103	1.6656	0.20781	0.68687	FALSE	8.557445098	7.914541419	0.11267	0.93531	1	FALSE	GO:0044087//GO:0008150//GO:0031344//GO:0060491//GO:0030030//GO:0010628//GO:0019219//GO:0030031//GO:0033043//GO:0009893//GO:0009059//GO:1901360//GO:0051128//GO:0065007//GO:0009987//GO:0034654//GO:0031328//GO:2000112//GO:0071840//GO:0034641//GO:0018130//GO:1901362//GO:0006351//GO:0071704//GO:0044249//GO:0034645//GO:0006139//GO:0009889//GO:0019222//GO:1903508//GO:0051171//GO:0010556//GO:0044085//GO:…	regulation of cellular component biogenesis//biological_process//regulation of cell projection organization//regulation of cell projection assembly//cell projection organization//positive regulation of gene expression//regulation of nucleobase-containing compound metabolic process//cell projection assembly//regulation of organelle organization//positive regulation of metabolic process//macromolec…	--	--	GO:0097159//GO:0003674//GO:0003677//GO:1901363//GO:0003676//GO:0005488	organic cyclic compound binding//molecular_function//DNA binding//heterocyclic compound binding//nucleic acid binding//binding	sp|O23969|SF21_HELAN Pollen-specific protein SF21 OS=Helianthus annuus GN=SF21 PE=2 SV=1//3.32716e-72
GRMZM2G142932	2	-	205425915	205430161	2103	87.22898119	178.143559	-1.0302	0.00088436	0.004542	DOWN	264.5999654	354.8196566	-0.42327	0.34292	0.85074	FALSE	404.5977555	594.3343021	-0.55479	0.091569	0.26247	FALSE	--	--	--	--	GO:0005515//GO:0005488//GO:0046983//GO:0003674	protein binding//binding//protein dimerization activity//molecular_function	sp|Q66GR3|BH130_ARATH Transcription factor bHLH130 OS=Arabidopsis thaliana GN=BHLH130 PE=1 SV=1//8.61951e-61
GRMZM6G508461	2	+	205669948	205670602	487	150.7058886	317.7961981	-1.0764	3.77E-05	0.00026299	DOWN	209.847931	188.9551929	0.1513	0.77851	1	FALSE	74.28190113	60.08394128	0.30603	0.53756	0.79946	FALSE	GO:1901566//GO:0044710//GO:0044763//GO:0009235//GO:0019438//GO:0006807//GO:0046483//GO:0044711//GO:0033014//GO:0042364//GO:0008152//GO:0033013//GO:0006725//GO:0044237//GO:0009110//GO:0044699//GO:0006767//GO:0009058//GO:0009236//GO:0044271//GO:1901576//GO:0006766//GO:1901362//GO:0018130//GO:0034641//GO:0044283//GO:0044249//GO:0071704//GO:0008150//GO:1901360//GO:0044281//GO:0009987//GO:1901564	organonitrogen compound biosynthetic process//single-organism metabolic process//single-organism cellular process//cobalamin metabolic process//aromatic compound biosynthetic process//nitrogen compound metabolic process//heterocycle metabolic process//single-organism biosynthetic process//tetrapyrrole biosynthetic process//water-soluble vitamin biosynthetic process//metabolic process//tetrapyrrol…	--	--	GO:0003824//GO:0016757//GO:0008939//GO:0016740//GO:0003674//GO:0016763	catalytic activity//transferase activity, transferring glycosyl groups//nicotinate-nucleotide-dimethylbenzimidazole phosphoribosyltransferase activity//transferase activity//molecular_function//transferase activity, transferring pentosyl groups	sp|Q84PB7|THF1_ORYSJ Protein THYLAKOID FORMATION1, chloroplastic OS=Oryza sativa subsp. japonica GN=THF1 PE=2 SV=1//3.59937e-24
GRMZM6G317966	2	+	206338064	206338882	606	252.7347672	391.2993572	-0.63065	0.011551	0.041393	DOWN	519.7280519	1101.930997	-1.0842	0.016258	0.13269	FALSE	154.497265	292.0947128	-0.91885	0.0068878	0.035924	DOWN	--	--	--	--	--	--	-//-
GRMZM2G418343	2	-	206379683	206380524	842	82.45886535	347.1653763	-2.0739	4.59E-13	8.38E-12	DOWN	678.0412863	3398.92094	-2.3256	8.56E-07	2.52E-05	DOWN	1025.587246	1280.238025	-0.31996	0.3837	0.65952	FALSE	--	--	--	--	--	--	-//-
GRMZM2G099463	2	-	206585755	206589123	1983	615.279882	650.6411672	-0.080619	0.75355	0.91686	FALSE	941.2422091	812.7811327	0.2117	0.63781	1	FALSE	388.1319741	647.5808318	-0.73851	0.0069868	0.036307	DOWN	--	--	--	--	--	--	sp|Q8GZ79|TI201_ARATH Protein TIC 20-I, chloroplastic OS=Arabidopsis thaliana GN=TIC20-I PE=1 SV=1//2.77707e-48
GRMZM2G099295	2	-	206607450	206608855	1406	5430.162217	9299.90641	-0.77622	1.02E-06	9.22E-06	DOWN	4532.396238	22090.26094	-2.2851	2.92E-07	9.40E-06	DOWN	2289.033077	6583.27224	-1.5241	0.0015011	0.010203	DOWN	--	--	--	--	GO:0003674//GO:0005488//GO:0005515	molecular_function//binding//protein binding	sp|Q8GT95|PGIP1_ORYSJ Polygalacturonase inhibitor 1 OS=Oryza sativa subsp. japonica GN=FOR1 PE=2 SV=1//6.26709e-178
GRMZM2G099239	2	-	206621343	206622796	1383	417.0682942	1339.497171	-1.6833	6.60E-07	6.14E-06	DOWN	277.1042945	261.9209134	0.081298	0.90346	1	FALSE	28.37083545	17.40178877	0.70517	0.36889	0.64589	FALSE	--	--	--	--	GO:0003824//GO:0003674	catalytic activity//molecular_function	-//-
GRMZM2G060271	2	-	206709745	206711871	2127	11.60563784	5.135627774	1.1762	0.35016	0.58927	FALSE	25.37041234	5.113179923	2.3109	0.08366	0.41665	FALSE	11.80538272	0	Inf	0.0066476	0.034862	UP	GO:0008150//GO:0006793//GO:0009987//GO:0019538//GO:0071704//GO:0006464//GO:0036211//GO:0044237//GO:0043412//GO:0006796//GO:0044260//GO:0016310//GO:0043170//GO:0044238//GO:0008152//GO:0044267//GO:0006468	biological_process//phosphorus metabolic process//cellular process//protein metabolic process//organic substance metabolic process//cellular protein modification process//protein modification process//cellular metabolic process//macromolecule modification//phosphate-containing compound metabolic process//cellular macromolecule metabolic process//phosphorylation//macromolecule metabolic process//p…	GO:0005575//GO:0016020	cellular_component//membrane	GO:1901265//GO:0005524//GO:0004672//GO:0097159//GO:0003674//GO:0032559//GO:0032555//GO:0097367//GO:0030554//GO:0035639//GO:0032549//GO:1901363//GO:0016301//GO:0016740//GO:0043167//GO:0001883//GO:0016773//GO:0032553//GO:0036094//GO:0017076//GO:0005488//GO:0001882//GO:0032550//GO:0030246//GO:0003824//GO:0016772//GO:0000166//GO:0043168	nucleoside phosphate binding//ATP binding//protein kinase activity//organic cyclic compound binding//molecular_function//adenyl ribonucleotide binding//purine ribonucleotide binding//carbohydrate derivative binding//adenyl nucleotide binding//purine ribonucleoside triphosphate binding//ribonucleoside binding//heterocyclic compound binding//kinase activity//transferase activity//ion binding//purin…	sp|Q9LXA5|LRK91_ARATH L-type lectin-domain containing receptor kinase IX.1 OS=Arabidopsis thaliana GN=LECRK91 PE=2 SV=1//0
GRMZM2G060114	2	+	206785654	206788258	2265	1210.409045	64.16128546	4.2376	3.48E-72	5.36E-70	UP	840.8952544	174.9757354	2.2648	2.52E-06	6.78E-05	UP	605.179927	52.19714376	3.5353	1.06E-24	8.61E-23	UP	GO:0010556//GO:0044271//GO:1901576//GO:0031326//GO:0044237//GO:0010468//GO:0050794//GO:0050789//GO:0009058//GO:0019219//GO:0008150//GO:0065007//GO:1901360//GO:0009987//GO:0009059//GO:0018130//GO:1901362//GO:0034641//GO:0006351//GO:2000112//GO:0034654//GO:0009889//GO:0006139//GO:0051171//GO:0019222//GO:0044249//GO:0071704//GO:0034645//GO:0019438//GO:0006807//GO:0046483//GO:1903506//GO:0006355//GO:…	regulation of macromolecule biosynthetic process//cellular nitrogen compound biosynthetic process//organic substance biosynthetic process//regulation of cellular biosynthetic process//cellular metabolic process//regulation of gene expression//regulation of cellular process//regulation of biological process//biosynthetic process//regulation of nucleobase-containing compound metabolic process//biol…	GO:0043229//GO:0005575//GO:0005622//GO:0044424//GO:0005623//GO:0043226//GO:0044464//GO:0005739//GO:0005737//GO:0043227//GO:0043231//GO:0044444	intracellular organelle//cellular_component//intracellular//intracellular part//cell//organelle//cell part//mitochondrion//cytoplasm//membrane-bounded organelle//intracellular membrane-bounded organelle//cytoplasmic part	GO:0003690//GO:0003677//GO:1901363//GO:0043566//GO:0097159//GO:0003674//GO:0003676//GO:0005488	double-stranded DNA binding//DNA binding//heterocyclic compound binding//structure-specific DNA binding//organic cyclic compound binding//molecular_function//nucleic acid binding//binding	-//-
GRMZM2G060011	2	-	206790797	206793971	1145	507.888331	221.3639791	1.1981	1.09E-07	1.14E-06	UP	439.3589619	155.9735367	1.4941	0.013287	0.11371	FALSE	295.2508077	117.8844008	1.3246	0.0034507	0.020415	UP	--	--	--	--	GO:0016872//GO:0003674//GO:0016853//GO:0003824	intramolecular lyase activity//molecular_function//isomerase activity//catalytic activity	sp|Q9M1X2|FAP1_ARATH Fatty-acid-binding protein 1 OS=Arabidopsis thaliana GN=FAP1 PE=1 SV=1//1.92677e-83
GRMZM2G087463	2	-	206889653	206890525	614	0.385263569	0.691674659	-0.84425	0.99573	1	FALSE	2.362374248	65.5025683	-4.7932	6.21E-06	0.00015417	DOWN	6.742207544	48.13006708	-2.8356	0.00054641	0.0043066	DOWN	--	--	--	--	--	--	-//-
GRMZM2G087462	2	+	206893260	206894615	1187	0	3.357006539	#NAME?	0.20883	0.41144	FALSE	7.00072371	1.133595009	2.6266	0.34257	0.85046	FALSE	26.51148382	0.305413867	6.4397	4.95E-05	0.00052791	UP	--	--	--	--	--	--	sp|Q9LZS8|GDL70_ARATH GDSL esterase/lipase At5g03600 OS=Arabidopsis thaliana GN=At5g03600 PE=3 SV=1//2.87753e-41
GRMZM2G042660	2	+	206919840	206923574	2337	112.3048536	506.4859552	-2.1731	6.51E-18	1.65E-16	DOWN	41.37052104	147.2742747	-1.8318	0.0033889	0.03858	DOWN	14.33016897	58.09039682	-2.0192	0.0026135	0.01624	DOWN	GO:0009308//GO:0006807//GO:0044710//GO:0055114//GO:0008152//GO:0044699//GO:0008150//GO:1901564//GO:0071704	amine metabolic process//nitrogen compound metabolic process//single-organism metabolic process//oxidation-reduction process//metabolic process//single-organism process//biological_process//organonitrogen compound metabolic process//organic substance metabolic process	--	--	GO:0016638//GO:0016641//GO:0005488//GO:0043169//GO:0003824//GO:0046872//GO:0048037//GO:0005507//GO:0016491//GO:0043167//GO:0046914//GO:0048038//GO:0008131//GO:0003674	oxidoreductase activity, acting on the CH-NH2 group of donors//oxidoreductase activity, acting on the CH-NH2 group of donors, oxygen as acceptor//binding//cation binding//catalytic activity//metal ion binding//cofactor binding//copper ion binding//oxidoreductase activity//ion binding//transition metal ion binding//quinone binding//primary amine oxidase activity//molecular_function	sp|Q43077|AMO_PEA Primary amine oxidase OS=Pisum sativum PE=1 SV=1//0
GRMZM2G042612	2	+	206933887	206934704	451	4.780230379	33.31450403	-2.801	0.0020735	0.0095497	DOWN	25.66637873	76.49738229	-1.5755	0.036032	0.23546	FALSE	37.54781513	36.19709265	0.052855	0.97893	1	FALSE	--	--	--	--	--	--	-//-
GRMZM2G089159	2	+	207080135	207083546	2715	4005.358793	2039.053773	0.97403	6.54E-09	8.01E-08	UP	2836.467642	1747.942858	0.69844	0.10312	0.47124	FALSE	1196.585302	703.6339667	0.76603	0.0042461	0.024273	UP	GO:0009987//GO:0006793//GO:0008150//GO:0019538//GO:0071704//GO:0006464//GO:0043412//GO:0006796//GO:0044237//GO:0036211//GO:0016310//GO:0044260//GO:0044267//GO:0006468//GO:0044238//GO:0008152//GO:0043170	cellular process//phosphorus metabolic process//biological_process//protein metabolic process//organic substance metabolic process//cellular protein modification process//macromolecule modification//phosphate-containing compound metabolic process//cellular metabolic process//protein modification process//phosphorylation//cellular macromolecule metabolic process//cellular protein metabolic process…	--	--	GO:0005524//GO:1901265//GO:0003674//GO:0004672//GO:0097159//GO:0030554//GO:0032555//GO:0097367//GO:0032559//GO:0016301//GO:0016740//GO:0043167//GO:0032549//GO:1901363//GO:0035639//GO:0036094//GO:0017076//GO:0032553//GO:0001883//GO:0016773//GO:0003824//GO:0005488//GO:0001882//GO:0032550//GO:0000166//GO:0016772//GO:0004674//GO:0043168	ATP binding//nucleoside phosphate binding//molecular_function//protein kinase activity//organic cyclic compound binding//adenyl nucleotide binding//purine ribonucleotide binding//carbohydrate derivative binding//adenyl ribonucleotide binding//kinase activity//transferase activity//ion binding//ribonucleoside binding//heterocyclic compound binding//purine ribonucleoside triphosphate binding//small…	sp|Q0D598|WNK1_ORYSJ Probable serine/threonine-protein kinase WNK1 OS=Oryza sativa subsp. japonica GN=WNK1 PE=2 SV=1//0
GRMZM2G032042	2	+	207163034	207166271	2306	0.592062183	2.188954374	-1.8864	0.67136	0.8639	FALSE	1.483231375	25.14294401	-4.0833	0.0058304	0.059437	FALSE	0.28440464	22.75675903	-6.3222	0.0053362	0.029234	DOWN	GO:1901576//GO:1903509//GO:0006644//GO:0042158//GO:1901137//GO:0046486//GO:0006464//GO:0006796//GO:0008610//GO:0009058//GO:0043412//GO:0016255//GO:0045017//GO:0036211//GO:0044699//GO:0006664//GO:0044255//GO:0044237//GO:0009059//GO:0006793//GO:0009987//GO:0008150//GO:0034645//GO:0044249//GO:0019538//GO:0071704//GO:0006497//GO:0006661//GO:0019637//GO:0006629//GO:0044763//GO:0046474//GO:0006506//GO:…	organic substance biosynthetic process//liposaccharide metabolic process//phospholipid metabolic process//lipoprotein biosynthetic process//carbohydrate derivative biosynthetic process//glycerolipid metabolic process//cellular protein modification process//phosphate-containing compound metabolic process//lipid biosynthetic process//biosynthetic process//macromolecule modification//attachment of G…	GO:0031090//GO:0030176//GO:0005575//GO:0044432//GO:0098796//GO:0043229//GO:0044424//GO:0043234//GO:0044446//GO:0031227//GO:0005622//GO:0016020//GO:0043226//GO:0044464//GO:0005623//GO:0005789//GO:0042175//GO:1902494//GO:0032991//GO:0043231//GO:0005783//GO:0012505//GO:0043227//GO:0005737//GO:0031300//GO:0044425//GO:0016021//GO:0031301//GO:0031224//GO:0044422//GO:0098588//GO:0042765//GO:0044444	organelle membrane//integral component of endoplasmic reticulum membrane//cellular_component//endoplasmic reticulum part//membrane protein complex//intracellular organelle//intracellular part//protein complex//intracellular organelle part//intrinsic component of endoplasmic reticulum membrane//intracellular//membrane//organelle//cell part//cell//endoplasmic reticulum membrane//nuclear outer membr…	GO:0043167//GO:0003674//GO:0046872//GO:0043169//GO:0005488	ion binding//molecular_function//metal ion binding//cation binding//binding	-//-
GRMZM2G031945	2	-	207174610	207175102	493	0	8.641887101	#NAME?	0.012154	0.04317	DOWN	0	10.37524719	#NAME?	0.02643	0.18992	FALSE	0	4.389986707	#NAME?	0.1719	0.40113	FALSE	GO:0055114//GO:0008152//GO:0044710//GO:0008150//GO:0044699	oxidation-reduction process//metabolic process//single-organism metabolic process//biological_process//single-organism process	--	--	GO:0003824//GO:0020037//GO:0046872//GO:0005488//GO:0043169//GO:0016705//GO:0046914//GO:0003674//GO:0097159//GO:0016491//GO:0043167//GO:0005506//GO:1901363//GO:0046906	catalytic activity//heme binding//metal ion binding//binding//cation binding//oxidoreductase activity, acting on paired donors, with incorporation or reduction of molecular oxygen//transition metal ion binding//molecular_function//organic cyclic compound binding//oxidoreductase activity//ion binding//iron ion binding//heterocyclic compound binding//tetrapyrrole binding	sp|Q42602|C89A2_ARATH Cytochrome P450 89A2 OS=Arabidopsis thaliana GN=CYP89A2 PE=2 SV=2//7.75366e-36
GRMZM2G031909	2	-	207202345	207203996	1652	5.355833873	11.52890034	-1.1061	0.35719	0.59724	FALSE	25.50438709	8.627751391	1.5637	0.18348	0.64391	FALSE	775.6689445	9.210322412	6.396	3.88E-13	1.42E-11	UP	GO:0044699//GO:0008150//GO:0044710//GO:0055114//GO:0008152	single-organism process//biological_process//single-organism metabolic process//oxidation-reduction process//metabolic process	GO:0005575//GO:0019012	cellular_component//virion	GO:0005506//GO:0046906//GO:1901363//GO:0016491//GO:0043167//GO:0046914//GO:0097159//GO:0003674//GO:0016705//GO:0005488//GO:0043169//GO:0020037//GO:0003824//GO:0046872	iron ion binding//tetrapyrrole binding//heterocyclic compound binding//oxidoreductase activity//ion binding//transition metal ion binding//organic cyclic compound binding//molecular_function//oxidoreductase activity, acting on paired donors, with incorporation or reduction of molecular oxygen//binding//cation binding//heme binding//catalytic activity//metal ion binding	sp|Q42602|C89A2_ARATH Cytochrome P450 89A2 OS=Arabidopsis thaliana GN=CYP89A2 PE=2 SV=2//8.61725e-28
GRMZM2G137864	2	+	207242499	207243083	585	12730.10996	18596.01468	-0.54675	0.00037078	0.0020979	DOWN	6389.974014	20166.02299	-1.658	0.0001255	0.0022685	DOWN	3346.464017	5672.468005	-0.76134	0.0013102	0.0091215	DOWN	GO:0009987//GO:0048646//GO:0030707//GO:0044767//GO:0022412//GO:0006952//GO:0008150//GO:0022414//GO:0007281//GO:0071840//GO:0048856//GO:0019953//GO:0003006//GO:0048468//GO:0032504//GO:0032501//GO:0006996//GO:0050896//GO:0044699//GO:0009653//GO:0007292//GO:0002064//GO:0044703//GO:0030855//GO:0048477//GO:0032502//GO:0002065//GO:0009888//GO:0000003//GO:0048869//GO:0030154//GO:0060429//GO:0030703//GO:…	cellular process//anatomical structure formation involved in morphogenesis//ovarian follicle cell development//single-organism developmental process//cellular process involved in reproduction in multicellular organism//defense response//biological_process//reproductive process//germ cell development//cellular component organization or biogenesis//anatomical structure development//sexual reproduct…	GO:0044464//GO:0042600//GO:0005623//GO:0005576//GO:0071944//GO:0005575//GO:0030312	cell part//chorion//cell//extracellular region//cell periphery//cellular_component//external encapsulating structure	GO:0003779//GO:0003674//GO:0005102//GO:0008092//GO:0005515//GO:0005488//GO:0005213//GO:0005126//GO:0005198	actin binding//molecular_function//receptor binding//cytoskeletal protein binding//protein binding//binding//structural constituent of chorion//cytokine receptor binding//structural molecule activity	-//-
GRMZM2G099167	2	+	207291939	207295620	1984	6810.783696	8082.144986	-0.24692	0.10693	0.25259	FALSE	8596.55145	8893.576092	-0.049006	0.88583	1	FALSE	3330.744826	2065.482972	0.68937	0.0065468	0.034439	UP	--	--	--	--	GO:0016787//GO:0017111//GO:0003924//GO:0003674//GO:0003824//GO:0016462//GO:0016817//GO:0016818	hydrolase activity//nucleoside-triphosphatase activity//GTPase activity//molecular_function//catalytic activity//pyrophosphatase activity//hydrolase activity, acting on acid anhydrides//hydrolase activity, acting on acid anhydrides, in phosphorus-containing anhydrides	sp|Q02245|TBA5_MAIZE Tubulin alpha-5 chain OS=Zea mays GN=TUBA5 PE=2 SV=1//0
GRMZM2G011236	2	-	207364254	207365473	1220	54.02342188	9.468148079	2.5124	7.49E-05	0.0004924	UP	10.07019595	9.923142382	0.021223	0.96925	1	FALSE	2.207134523	1.597003741	0.46681	0.95032	1	FALSE	GO:0032774//GO:0051252//GO:0006725//GO:0080090//GO:0016070//GO:0044260//GO:0010467//GO:0043170//GO:0097659//GO:2001141//GO:0008152//GO:0090304//GO:0060255//GO:0044238//GO:0046483//GO:0006807//GO:0019438//GO:1903506//GO:0031323//GO:0006355//GO:0008150//GO:0019219//GO:0009059//GO:0009987//GO:1901360//GO:0065007//GO:0034654//GO:2000112//GO:0006351//GO:0034641//GO:1901362//GO:0018130//GO:0034645//GO:…	RNA biosynthetic process//regulation of RNA metabolic process//cellular aromatic compound metabolic process//regulation of primary metabolic process//RNA metabolic process//cellular macromolecule metabolic process//gene expression//macromolecule metabolic process//nucleic acid-templated transcription//regulation of RNA biosynthetic process//metabolic process//nucleic acid metabolic process//regul…	GO:0019012//GO:0019028//GO:0044423//GO:0005575	virion//viral capsid//virion part//cellular_component	GO:0001071//GO:0003674//GO:0003700	nucleic acid binding transcription factor activity//molecular_function//transcription factor activity, sequence-specific DNA binding	sp|Q6J9S1|RA211_ARATH Ethylene-responsive transcription factor RAP2-11 OS=Arabidopsis thaliana GN=RAP2-11 PE=2 SV=1//4.9614e-24
GRMZM2G113476	2	+	207511263	207527338	1877	976.8796386	238.582218	2.0337	3.17E-22	1.05E-20	UP	646.0582077	156.0000862	2.0501	2.74E-05	0.00058494	UP	491.5229848	280.7122482	0.80817	0.0063244	0.033513	UP	GO:0051179//GO:0006820//GO:0015698//GO:0006817//GO:0008150//GO:0051234//GO:0044699//GO:1902578//GO:0044765//GO:0006811//GO:0006810	localization//anion transport//inorganic anion transport//phosphate ion transport//biological_process//establishment of localization//single-organism process//single-organism localization//single-organism transport//ion transport//transport	GO:0016020//GO:0005575//GO:0031224//GO:0044425//GO:0016021	membrane//cellular_component//intrinsic component of membrane//membrane part//integral component of membrane	GO:0022804//GO:0003674//GO:0015291//GO:0022857//GO:0016765//GO:0016740//GO:1901677//GO:0003824//GO:0004659//GO:0005215//GO:0005315	active transmembrane transporter activity//molecular_function//secondary active transmembrane transporter activity//transmembrane transporter activity//transferase activity, transferring alkyl or aryl (other than methyl) groups//transferase activity//phosphate transmembrane transporter activity//catalytic activity//prenyltransferase activity//transporter activity//inorganic phosphate transmembran…	sp|Q0D576|HPT2_ORYSJ Probable homogentisate phytyltransferase 2, chloroplastic OS=Oryza sativa subsp. japonica GN=HPT2 PE=3 SV=2//1.64612e-07
GRMZM2G038519	2	+	207611861	207618663	1413	490.4068776	331.4055213	0.56538	0.38369	0.62522	FALSE	595.7043285	168.2069701	1.8244	0.16247	0.60598	FALSE	241.5176763	62.79145747	1.9435	4.61E-07	7.61E-06	UP	--	--	--	--	--	--	sp|P10708|CB12_SOLLC Chlorophyll a-b binding protein 7, chloroplastic OS=Solanum lycopersicum GN=CAB7 PE=3 SV=1//3.24371e-74
GRMZM2G039251	2	+	207695919	207702116	1685	3503.811341	5102.845	-0.54238	0.00079833	0.004142	DOWN	4533.679283	6131.172521	-0.43548	0.28902	0.79548	FALSE	3232.132955	5982.668433	-0.8883	0.00013361	0.0012762	DOWN	GO:0006807//GO:0046483//GO:0006259//GO:0043170//GO:0044238//GO:0090304//GO:0008152//GO:0006725//GO:0044260//GO:0044237//GO:0009058//GO:1901576//GO:0034641//GO:0006139//GO:0044249//GO:0071704//GO:0034645//GO:0008150//GO:0006260//GO:1901360//GO:0009987//GO:0009059	nitrogen compound metabolic process//heterocycle metabolic process//DNA metabolic process//macromolecule metabolic process//primary metabolic process//nucleic acid metabolic process//metabolic process//cellular aromatic compound metabolic process//cellular macromolecule metabolic process//cellular metabolic process//biosynthetic process//organic substance biosynthetic process//cellular nitrogen c…	--	--	GO:0005488//GO:0003824//GO:0003676//GO:1901363//GO:0048037//GO:0003677//GO:0097159//GO:0003674	binding//catalytic activity//nucleic acid binding//heterocyclic compound binding//cofactor binding//DNA binding//organic cyclic compound binding//molecular_function	sp|Q6ZL94|SUCA_ORYSJ Probable succinyl-CoA ligase [ADP-forming] subunit alpha, mitochondrial OS=Oryza sativa subsp. japonica GN=Os07g0577700 PE=1 SV=1//0
GRMZM2G121458	2	+	207810853	207824649	2246	352.3745974	227.3461899	0.63222	0.010218	0.037386	UP	700.1948323	342.334839	1.0323	0.026025	0.18788	FALSE	426.9792661	99.98020516	2.0945	3.85E-10	1.02E-08	UP	GO:0006807//GO:1901566//GO:0044260//GO:0010467//GO:0008152//GO:0044238//GO:0044267//GO:0043170//GO:0043043//GO:1901576//GO:0043604//GO:0044271//GO:0006518//GO:0009058//GO:0043603//GO:0044237//GO:0009059//GO:1901564//GO:0009987//GO:0008150//GO:0034645//GO:0019538//GO:0044249//GO:0071704//GO:0006412//GO:0034641	nitrogen compound metabolic process//organonitrogen compound biosynthetic process//cellular macromolecule metabolic process//gene expression//metabolic process//primary metabolic process//cellular protein metabolic process//macromolecule metabolic process//peptide biosynthetic process//organic substance biosynthetic process//amide biosynthetic process//cellular nitrogen compound biosynthetic proc…	GO:0005737//GO:0005840//GO:0044444//GO:0030529//GO:0005575//GO:0043229//GO:0044424//GO:0005622//GO:0043226//GO:0044464//GO:0043232//GO:0005623//GO:0043228//GO:0032991	cytoplasm//ribosome//cytoplasmic part//ribonucleoprotein complex//cellular_component//intracellular organelle//intracellular part//intracellular//organelle//cell part//intracellular non-membrane-bounded organelle//cell//non-membrane-bounded organelle//macromolecular complex	GO:0003735//GO:0005198//GO:0003674	structural constituent of ribosome//structural molecule activity//molecular_function	sp|Q6NUT3|MFS12_HUMAN Major facilitator superfamily domain-containing protein 12 OS=Homo sapiens GN=MFSD12 PE=1 SV=2//3.87872e-34
AC194970.5_FG002	2	-	207890126	207891291	951	2146.475163	3182.565221	-0.56822	0.00029607	0.0017158	DOWN	1150.595852	1570.680335	-0.44901	0.31432	0.82158	FALSE	759.5277762	824.0803759	-0.11768	0.66331	0.8867	FALSE	--	--	--	--	--	--	sp|Q7XI96|BZR1_ORYSJ Protein BZR1 homolog 1 OS=Oryza sativa subsp. japonica GN=BZR1 PE=1 SV=1//4.11305e-25
GRMZM2G703348	2	+	207897503	207899364	1862	0.319073813	970.9132336	-11.571	5.76E-112	1.99E-109	DOWN	0.299732329	1025.17871	-11.74	6.85E-42	5.96E-39	DOWN	0	363.355168	#NAME?	2.21E-49	5.31E-47	DOWN	--	--	GO:0005694//GO:0044428//GO:0043233//GO:0044422//GO:0043227//GO:0070013//GO:0043231//GO:0005623//GO:0043228//GO:0043226//GO:0044464//GO:0043232//GO:0044446//GO:0005634//GO:0005622//GO:0044424//GO:0031974//GO:0000228//GO:0043229//GO:0031981//GO:0005575	chromosome//nuclear part//organelle lumen//organelle part//membrane-bounded organelle//intracellular organelle lumen//intracellular membrane-bounded organelle//cell//non-membrane-bounded organelle//organelle//cell part//intracellular non-membrane-bounded organelle//intracellular organelle part//nucleus//intracellular//intracellular part//membrane-enclosed lumen//nuclear chromosome//intracellular …	--	--	-//-
AC194970.5_FG005	2	-	207914736	207919278	1035	1744.445989	3363.379004	-0.94714	1.88E-08	2.18E-07	DOWN	2499.889659	2742.268636	-0.13351	0.76153	1	FALSE	1068.175917	1267.265834	-0.24657	0.33274	0.60847	FALSE	GO:0044765//GO:1902578//GO:0044763//GO:0055085//GO:0006810//GO:0008150//GO:0009987//GO:0051179//GO:0044699//GO:0051234	single-organism transport//single-organism localization//single-organism cellular process//transmembrane transport//transport//biological_process//cellular process//localization//single-organism process//establishment of localization	GO:0031224//GO:0044425//GO:0016021//GO:0005575//GO:0016020	intrinsic component of membrane//membrane part//integral component of membrane//cellular_component//membrane	--	--	sp|Q9SRE4|UGAL2_ARATH UDP-galactose transporter 2 OS=Arabidopsis thaliana GN=UDP-GALT2 PE=2 SV=1//7.94347e-168
GRMZM2G022242	2	-	208048560	208050345	1679	189.0368427	331.2087535	-0.80907	0.0011392	0.005665	DOWN	327.9260886	490.9954291	-0.58234	0.22547	0.71312	FALSE	97.94433574	130.2057839	-0.41076	0.34451	0.62132	FALSE	GO:0008150//GO:0008152	biological_process//metabolic process	--	--	GO:0016740//GO:0016758//GO:0003674//GO:0003824//GO:0016757	transferase activity//transferase activity, transferring hexosyl groups//molecular_function//catalytic activity//transferase activity, transferring glycosyl groups	sp|P16167|UFOG3_MAIZE Anthocyanidin 3-O-glucosyltransferase OS=Zea mays GN=BZ1 PE=3 SV=1//3.14088e-144
GRMZM2G062156	2	+	208298569	208300747	2179	889.3832879	326.3062712	1.4466	1.25E-11	2.03E-10	UP	1381.781169	474.7296237	1.5414	0.18578	0.64864	FALSE	427.5434721	71.43994431	2.5813	0.0091854	0.045312	UP	GO:0044699//GO:0051234//GO:0051179//GO:0008150//GO:0009987//GO:0044763//GO:0006810//GO:0055085//GO:0044765//GO:1902578	single-organism process//establishment of localization//localization//biological_process//cellular process//single-organism cellular process//transport//transmembrane transport//single-organism transport//single-organism localization	GO:0016020//GO:0005575//GO:0016021//GO:0044425//GO:0031224	membrane//cellular_component//integral component of membrane//membrane part//intrinsic component of membrane	GO:0003674//GO:0022857//GO:0005215	molecular_function//transmembrane transporter activity//transporter activity	sp|Q8VZ80|PLT5_ARATH Polyol transporter 5 OS=Arabidopsis thaliana GN=PLT5 PE=1 SV=2//1.00517e-169
GRMZM2G024708	2	-	208361755	208363896	2047	2233.751632	930.1589547	1.2639	0.004352	0.018137	UP	607.8624492	277.3598168	1.132	0.33806	0.84531	FALSE	230.9802783	41.69537781	2.4698	0.0006487	0.0049906	UP	GO:0006810//GO:0055085//GO:0044763//GO:1902578//GO:0044765//GO:0051234//GO:0044699//GO:0009987//GO:0008150//GO:0051179	transport//transmembrane transport//single-organism cellular process//single-organism localization//single-organism transport//establishment of localization//single-organism process//cellular process//biological_process//localization	GO:0016021//GO:0044425//GO:0031224//GO:0005575//GO:0016020	integral component of membrane//membrane part//intrinsic component of membrane//cellular_component//membrane	GO:0016462//GO:0000166//GO:0015405//GO:0043168//GO:0043492//GO:0016818//GO:0005215//GO:0016817//GO:0036094//GO:0017076//GO:0032553//GO:0001883//GO:0003824//GO:0032550//GO:0001882//GO:0005488//GO:0016820//GO:0030554//GO:0032555//GO:0042626//GO:0097367//GO:0032559//GO:0043167//GO:0032549//GO:0016887//GO:1901363//GO:0035639//GO:0015399//GO:0022857//GO:0017111//GO:0005524//GO:0042623//GO:0016787//GO:…	pyrophosphatase activity//nucleotide binding//P-P-bond-hydrolysis-driven transmembrane transporter activity//anion binding//ATPase activity, coupled to movement of substances//hydrolase activity, acting on acid anhydrides, in phosphorus-containing anhydrides//transporter activity//hydrolase activity, acting on acid anhydrides//small molecule binding//purine nucleotide binding//ribonucleotide bind…	sp|Q8VZ80|PLT5_ARATH Polyol transporter 5 OS=Arabidopsis thaliana GN=PLT5 PE=1 SV=2//0
GRMZM2G130773	2	+	208493066	208496996	2452	393.9119226	306.5274372	0.36186	0.11533	0.2674	FALSE	528.3612474	306.8880728	0.78381	0.093557	0.44705	FALSE	245.8438122	118.2801965	1.0555	0.0029164	0.017778	UP	GO:0006807//GO:0019438//GO:0046483//GO:0006355//GO:0031323//GO:1903506//GO:0010467//GO:0044260//GO:0016070//GO:0006725//GO:0080090//GO:0051252//GO:0032774//GO:0044238//GO:0090304//GO:0060255//GO:0008152//GO:2001141//GO:0097659//GO:0043170//GO:0044271//GO:1901576//GO:0010556//GO:0050789//GO:0009058//GO:0044237//GO:0010468//GO:0031326//GO:0050794//GO:0065007//GO:1901360//GO:0009987//GO:0009059//GO:…	nitrogen compound metabolic process//aromatic compound biosynthetic process//heterocycle metabolic process//regulation of transcription, DNA-templated//regulation of cellular metabolic process//regulation of nucleic acid-templated transcription//gene expression//cellular macromolecule metabolic process//RNA metabolic process//cellular aromatic compound metabolic process//regulation of primary met…	GO:0043231//GO:0005737//GO:0043227//GO:0044444//GO:0005575//GO:0043229//GO:0044424//GO:0005622//GO:0043226//GO:0044464//GO:0005623//GO:0005739	intracellular membrane-bounded organelle//cytoplasm//membrane-bounded organelle//cytoplasmic part//cellular_component//intracellular organelle//intracellular part//intracellular//organelle//cell part//cell//mitochondrion	GO:0003676//GO:0005488//GO:0003677//GO:0003690//GO:1901363//GO:0043566//GO:0003674//GO:0097159	nucleic acid binding//binding//DNA binding//double-stranded DNA binding//heterocyclic compound binding//structure-specific DNA binding//molecular_function//organic cyclic compound binding	-//-
GRMZM2G431309	2	+	208500828	208504903	2363	659.8980199	1393.717464	-1.0786	5.84E-09	7.20E-08	DOWN	924.6829707	2718.262702	-1.5557	0.00050462	0.007707	DOWN	621.7017334	1698.622228	-1.4501	1.62E-08	3.42E-07	DOWN	--	--	--	--	--	--	sp|Q8GVE1|CIGR2_ORYSJ Chitin-inducible gibberellin-responsive protein 2 OS=Oryza sativa subsp. japonica GN=CIGR2 PE=2 SV=1//0
GRMZM2G112954	2	+	208638182	208640818	1153	256.4034071	309.908182	-0.27343	0.20446	0.40541	FALSE	207.2466313	280.0634046	-0.4344	0.45123	0.9379	FALSE	69.07335724	148.6225303	-1.1055	0.0071329	0.036924	DOWN	GO:0071822//GO:1902578//GO:0044765//GO:0017004//GO:0071702//GO:0016043//GO:0006810//GO:0070271//GO:0051179//GO:0071840//GO:0043623//GO:0051181//GO:0009987//GO:0008150//GO:0051234//GO:0015886//GO:0043933//GO:0006461//GO:0071705//GO:0044699//GO:0065003//GO:0034622//GO:1901678//GO:0022607//GO:0044085	protein complex subunit organization//single-organism localization//single-organism transport//cytochrome complex assembly//organic substance transport//cellular component organization//transport//protein complex biogenesis//localization//cellular component organization or biogenesis//cellular protein complex assembly//cofactor transport//cellular process//biological_process//establishment of loc…	GO:0031224//GO:0016021//GO:0044425//GO:0016020//GO:0005575	intrinsic component of membrane//integral component of membrane//membrane part//membrane//cellular_component	GO:0005488//GO:0005515//GO:0003674	binding//protein binding//molecular_function	sp|O22193|PUB4_ARATH U-box domain-containing protein 4 OS=Arabidopsis thaliana GN=PUB4 PE=1 SV=3//4.16585e-65
GRMZM2G113848	2	-	208777810	208778725	916	0	13.29225558	#NAME?	0.00093614	0.0047711	DOWN	0.299732329	1.99958239	-2.738	0.72695	1	FALSE	0	2.613193447	#NAME?	0.38342	0.65921	FALSE	--	--	--	--	--	--	sp|P93528|PHYC_SORBI Phytochrome C OS=Sorghum bicolor GN=PHYC PE=2 SV=1//2.76245e-29
GRMZM2G105302	2	-	208792243	208794560	2318	34.99056108	47.59233942	-0.44376	0.30973	0.54285	FALSE	61.49241756	110.6967491	-0.84813	0.18125	0.64048	FALSE	395.0100192	989.1627312	-1.3243	0.0007917	0.0059335	DOWN	--	--	--	--	--	--	-//-
GRMZM2G129575	2	+	208887428	208891800	1432	1245.157902	880.5082191	0.49992	0.0057449	0.022924	UP	1182.408171	850.8223842	0.4748	0.30495	0.81055	FALSE	977.8015129	900.5910635	0.11867	0.66274	0.88619	FALSE	--	--	--	--	GO:0003674//GO:0016877//GO:0016874//GO:0003824//GO:0008641	molecular_function//ligase activity, forming carbon-sulfur bonds//ligase activity//catalytic activity//small protein activating enzyme activity	sp|Q9SJT1|SAE2_ARATH SUMO-activating enzyme subunit 2 OS=Arabidopsis thaliana GN=SAE2 PE=1 SV=1//1.18734e-103
GRMZM2G454474	2	-	208993547	208994705	1159	168.1974586	232.8697259	-0.46937	0.20266	0.40274	FALSE	98.3107667	224.1117328	-1.1888	0.36482	0.86776	FALSE	198.320999	30.6741612	2.6927	1.23E-05	0.00015237	UP	GO:0008150//GO:0071704//GO:0044699//GO:0044238//GO:0008152//GO:0006629//GO:0044710	biological_process//organic substance metabolic process//single-organism process//primary metabolic process//metabolic process//lipid metabolic process//single-organism metabolic process	--	--	--	--	sp|Q680C0|GDL62_ARATH GDSL esterase/lipase At4g10955 OS=Arabidopsis thaliana GN=At4g10955 PE=2 SV=1//8.07861e-12
GRMZM2G021151	2	+	209025314	209026211	898	17.67862216	0	Inf	9.77E-05	0.00062745	UP	10.27041089	0	Inf	0.038772	0.24804	FALSE	3.585138703	0	Inf	0.25348	0.51632	FALSE	--	--	--	--	--	--	-//-
GRMZM2G019060	2	+	209040871	209042963	2093	28.41674458	4.898885191	2.5362	0.003429	0.014806	UP	4.521089888	0.401482867	3.4933	0.39456	0.89284	FALSE	12.43030034	0	Inf	0.0039971	0.023081	UP	GO:0046483//GO:0006807//GO:0044260//GO:0006725//GO:0016070//GO:0090304//GO:0008152//GO:0044238//GO:0043170//GO:0044237//GO:0009987//GO:1901360//GO:0008150//GO:0071704//GO:0006139//GO:0034641	heterocycle metabolic process//nitrogen compound metabolic process//cellular macromolecule metabolic process//cellular aromatic compound metabolic process//RNA metabolic process//nucleic acid metabolic process//metabolic process//primary metabolic process//macromolecule metabolic process//cellular metabolic process//cellular process//organic cyclic compound metabolic process//biological_process//…	GO:0005737//GO:0005575//GO:0044424//GO:0005622//GO:0044464//GO:0005623	cytoplasm//cellular_component//intracellular part//intracellular//cell part//cell	GO:0003723//GO:0003676//GO:0003824//GO:0005488//GO:1901363//GO:0016788//GO:0016787//GO:0003674//GO:0097159	RNA binding//nucleic acid binding//catalytic activity//binding//heterocyclic compound binding//hydrolase activity, acting on ester bonds//hydrolase activity//molecular_function//organic cyclic compound binding	sp|Q8H2X8|SHR1_ORYSJ Protein SHORT-ROOT 1 OS=Oryza sativa subsp. japonica GN=SHR1 PE=1 SV=2//0
GRMZM2G007060	2	+	209238835	209244128	2041	909.7218579	781.2491636	0.21964	0.27059	0.4943	FALSE	943.4566083	708.980248	0.41221	0.34466	0.85216	FALSE	930.3929497	380.8617986	1.2886	1.07E-05	0.00013428	UP	--	--	--	--	--	--	sp|P19182|IFRD1_MOUSE Interferon-related developmental regulator 1 OS=Mus musculus GN=Ifrd1 PE=2 SV=2//1.07724e-22
GRMZM2G177110	2	+	209518630	209519766	952	38.88834134	139.7576121	-1.8455	2.73E-06	2.30E-05	DOWN	326.6129161	1453.303235	-2.1537	0.0010373	0.014339	DOWN	409.2597991	421.9792153	-0.044155	0.97334	1	FALSE	--	--	--	--	--	--	sp|Q9FN11|LBD37_ARATH LOB domain-containing protein 37 OS=Arabidopsis thaliana GN=LBD37 PE=2 SV=1//2.81198e-54
GRMZM2G007324	2	-	209663434	209665721	2023	1019.725697	730.5216132	0.48118	0.013102	0.045941	UP	842.5027083	638.9218269	0.39904	0.37863	0.88105	FALSE	350.9227909	292.8072791	0.2612	0.41085	0.68748	FALSE	GO:0016043//GO:0007010//GO:0009987//GO:0008150//GO:0071840//GO:0006996	cellular component organization//cytoskeleton organization//cellular process//biological_process//cellular component organization or biogenesis//organelle organization	--	--	GO:0005515//GO:0008092//GO:0005488//GO:0003779//GO:0003674	protein binding//cytoskeletal protein binding//binding//actin binding//molecular_function	-//-
GRMZM2G079082	2	-	209789141	209793322	3636	0.592062183	1.269813677	-1.1008	0.9065	0.99428	FALSE	0.563980275	4.872841254	-3.111	0.39388	0.89276	FALSE	58.38480883	0	Inf	8.06E-05	0.00081504	UP	--	--	--	--	GO:0030554//GO:0032559//GO:0032555//GO:0097367//GO:0043167//GO:0032549//GO:1901363//GO:1901265//GO:0003674//GO:0097159//GO:0000166//GO:0043168//GO:0043531//GO:0036094//GO:0017076//GO:0001883//GO:0005515//GO:0032553//GO:0032550//GO:0001882//GO:0005488	adenyl nucleotide binding//adenyl ribonucleotide binding//purine ribonucleotide binding//carbohydrate derivative binding//ion binding//ribonucleoside binding//heterocyclic compound binding//nucleoside phosphate binding//molecular_function//organic cyclic compound binding//nucleotide binding//anion binding//ADP binding//small molecule binding//purine nucleotide binding//purine nucleoside binding//…	sp|Q9LRR4|R13L1_ARATH Putative disease resistance RPP13-like protein 1 OS=Arabidopsis thaliana GN=RPPL1 PE=3 SV=1//2.3292e-83
GRMZM2G178517	5	-	188512723	188518155	1955	1949.964101	1362.499178	0.51719	0.0018646	0.0087109	UP	2412.007053	1901.146335	0.34336	0.43439	0.92362	FALSE	828.6665895	969.8560507	-0.22698	0.43697	0.71184	FALSE	GO:0043170//GO:0008152//GO:0044238//GO:0006468//GO:0044267//GO:0044260//GO:0016310//GO:0006807//GO:0019538//GO:0071704//GO:0008150//GO:0006793//GO:0009987//GO:0036211//GO:0044237//GO:0006796//GO:0043412//GO:0006464	macromolecule metabolic process//metabolic process//primary metabolic process//protein phosphorylation//cellular protein metabolic process//cellular macromolecule metabolic process//phosphorylation//nitrogen compound metabolic process//protein metabolic process//organic substance metabolic process//biological_process//phosphorus metabolic process//cellular process//protein modification process//c…	--	--	GO:0043169//GO:0001882//GO:0005488//GO:0032550//GO:0046872//GO:0003824//GO:0001883//GO:0016773//GO:0032553//GO:0017076//GO:0036094//GO:0043168//GO:0004674//GO:0016810//GO:0016772//GO:0000166//GO:0097159//GO:0004672//GO:0003674//GO:1901265//GO:0016787//GO:0005524//GO:0000287//GO:0035639//GO:1901363//GO:0032549//GO:0043167//GO:0016740//GO:0016301//GO:0032559//GO:0097367//GO:0032555//GO:0030554	cation binding//nucleoside binding//binding//purine ribonucleoside binding//metal ion binding//catalytic activity//purine nucleoside binding//phosphotransferase activity, alcohol group as acceptor//ribonucleotide binding//purine nucleotide binding//small molecule binding//anion binding//protein serine/threonine kinase activity//hydrolase activity, acting on carbon-nitrogen (but not peptide) bonds…	sp|Q6H849|NRL4_ORYSJ Bifunctional nitrilase/nitrile hydratase NIT4 OS=Oryza sativa subsp. japonica GN=NIT4 PE=2 SV=1//4.09882e-166
GRMZM2G178509	5	-	188522650	188524339	1678	206.6662164	155.7013225	0.40852	0.19341	0.38938	FALSE	120.0569664	100.2241242	0.26049	0.73786	1	FALSE	68.58814683	14.77908486	2.2144	0.0011343	0.0080678	UP	--	--	--	--	--	--	sp|Q9FMW6|GEML6_ARATH GEM-like protein 6 OS=Arabidopsis thaliana GN=At5g23350 PE=2 SV=2//3.69338e-46
GRMZM2G178497	5	-	188540225	188541014	790	574.7041013	1125.656776	-0.96988	2.61E-07	2.59E-06	DOWN	361.6993251	723.3297675	-0.99986	0.030246	0.20884	FALSE	159.5495732	329.5724103	-1.0466	0.0011586	0.0082069	DOWN	--	--	--	--	--	--	-//-
GRMZM2G139803	5	-	188709812	188710738	927	150.4131419	51.97742188	1.533	0.005324	0.021471	UP	49.98866842	35.34958114	0.49991	0.52544	0.97843	FALSE	21.29850077	3.609422799	2.5609	0.025716	0.10249	FALSE	GO:0044237//GO:0009987//GO:0008150//GO:0015979//GO:0008152	cellular metabolic process//cellular process//biological_process//photosynthesis//metabolic process	--	--	--	--	sp|P80680|FTRV_MAIZE Ferredoxin-thioredoxin reductase, variable chain OS=Zea mays PE=1 SV=1//7.17148e-53
GRMZM2G139773	5	-	188712146	188715639	1549	126.6289675	4.629317801	4.7737	6.69E-18	1.70E-16	UP	79.49979094	5.93898971	3.7427	0.025957	0.18752	FALSE	22.32570119	4.044652133	2.4646	0.022462	0.09249	FALSE	--	--	--	--	--	--	sp|Q8T7K0|ALIX_DICDI ALG-2 interacting protein X OS=Dictyostelium discoideum GN=alxA PE=1 SV=1//6.22746e-27
GRMZM2G139765	5	-	188716605	188718676	2072	81.2538109	34.68786301	1.228	0.0073926	0.028422	UP	45.325641	22.16511459	1.032	0.30131	0.80659	FALSE	27.72476006	9.40223293	1.5601	0.096286	0.27177	FALSE	GO:0046483//GO:0006807//GO:0019438//GO:0031323//GO:0006355//GO:1903506//GO:0044260//GO:0010467//GO:0006725//GO:0080090//GO:0016070//GO:0032774//GO:0051252//GO:0008152//GO:0090304//GO:0060255//GO:0044238//GO:2001141//GO:0043170//GO:0097659//GO:0044271//GO:1901576//GO:0010556//GO:0050789//GO:0009058//GO:0044237//GO:0010468//GO:0031326//GO:0050794//GO:0009987//GO:1901360//GO:0065007//GO:0009059//GO:…	heterocycle metabolic process//nitrogen compound metabolic process//aromatic compound biosynthetic process//regulation of cellular metabolic process//regulation of transcription, DNA-templated//regulation of nucleic acid-templated transcription//cellular macromolecule metabolic process//gene expression//cellular aromatic compound metabolic process//regulation of primary metabolic process//RNA met…	--	--	GO:0003700//GO:0001071//GO:0003674	transcription factor activity, sequence-specific DNA binding//nucleic acid binding transcription factor activity//molecular_function	sp|Q9SKT1|ERF53_ARATH Ethylene-responsive transcription factor ERF053 OS=Arabidopsis thaliana GN=ERF053 PE=2 SV=1//1.56967e-33
GRMZM2G073250	5	-	188806743	188810155	1668	59.63167527	70.23191946	-0.23605	0.59318	0.80808	FALSE	75.86859799	28.33232897	1.4211	0.32803	0.8351	FALSE	22.89036234	0.610827734	5.2278	0.0035728	0.021008	UP	GO:0044237//GO:0036211//GO:0006796//GO:0043412//GO:0006464//GO:0071704//GO:0019538//GO:0008150//GO:0009987//GO:0006793//GO:0043170//GO:0006468//GO:0044267//GO:0008152//GO:0044238//GO:0016310//GO:0044260	cellular metabolic process//protein modification process//phosphate-containing compound metabolic process//macromolecule modification//cellular protein modification process//organic substance metabolic process//protein metabolic process//biological_process//cellular process//phosphorus metabolic process//macromolecule metabolic process//protein phosphorylation//cellular protein metabolic process/…	--	--	GO:1901363//GO:0032549//GO:0035639//GO:0043167//GO:0016740//GO:0016301//GO:0097367//GO:0032555//GO:0032559//GO:0030554//GO:0097159//GO:0004672//GO:0003674//GO:0005524//GO:1901265//GO:0043168//GO:0016772//GO:0000166//GO:0032550//GO:0001882//GO:0005488//GO:0003824//GO:0032553//GO:0016773//GO:0001883//GO:0017076//GO:0036094	heterocyclic compound binding//ribonucleoside binding//purine ribonucleoside triphosphate binding//ion binding//transferase activity//kinase activity//carbohydrate derivative binding//purine ribonucleotide binding//adenyl ribonucleotide binding//adenyl nucleotide binding//organic cyclic compound binding//protein kinase activity//molecular_function//ATP binding//nucleoside phosphate binding//anion…	sp|C0LGG8|Y5343_ARATH Probable LRR receptor-like serine/threonine-protein kinase At1g53430 OS=Arabidopsis thaliana GN=At1g53430 PE=1 SV=1//3.83809e-72
GRMZM2G123452	5	-	188828247	188829918	1553	65.35889742	141.4598038	-1.1139	0.0019601	0.0091012	DOWN	10.58401476	34.8261138	-1.7183	0.097715	0.45817	FALSE	27.97752603	125.6355206	-2.1669	1.79E-05	0.00021223	DOWN	--	--	--	--	--	--	sp|Q84WQ5|CBSX5_ARATH CBS domain-containing protein CBSX5 OS=Arabidopsis thaliana GN=CBSX5 PE=2 SV=2//1.57868e-28
GRMZM2G169994	5	-	188882081	188886562	1634	311.8249281	624.8996805	-1.0029	1.33E-06	1.18E-05	DOWN	515.1838276	504.4373127	0.030412	0.93947	1	FALSE	155.7176462	152.7458956	0.027799	0.88448	1	FALSE	--	--	--	--	GO:0005488//GO:0008270//GO:0043169//GO:0003674//GO:0046872//GO:0046914//GO:0005515//GO:0043167	binding//zinc ion binding//cation binding//molecular_function//metal ion binding//transition metal ion binding//protein binding//ion binding	sp|Q6R567|RMA1_CAPAN E3 ubiquitin-protein ligase RMA1H1 OS=Capsicum annuum GN=RMA1H1 PE=1 SV=1//8.68561e-27
GRMZM2G170016	5	-	188902405	188905518	1524	101.2370844	194.7873259	-0.94416	0.069032	0.17997	FALSE	287.7932883	246.1355793	0.22558	0.71815	1	FALSE	203.6430459	43.80449329	2.2169	1.26E-07	2.32E-06	UP	--	--	--	--	--	--	sp|Q9M2Z4|MSBP2_ARATH Membrane steroid-binding protein 2 OS=Arabidopsis thaliana GN=MSBP2 PE=1 SV=1//3.82772e-61
GRMZM2G170049	5	+	188966583	188971226	1530	267.8966547	407.0919258	-0.60368	0.0084584	0.03191	DOWN	425.8939577	767.2339756	-0.84917	0.074357	0.38685	FALSE	404.5116535	284.5913475	0.50729	0.36233	0.6401	FALSE	--	--	--	--	--	--	sp|Q9M0K4|LAF1_ARATH Transcription factor LAF1 OS=Arabidopsis thaliana GN=LAF1 PE=1 SV=2//9.36574e-54
GRMZM2G066885	5	-	189091809	189094008	1245	0.385263569	525.043872	-10.412	7.21E-32	3.60E-30	DOWN	2.080384111	386.4516324	-7.5373	4.85E-20	6.48E-18	DOWN	0.392555662	92.21607297	-7.876	4.08E-15	1.77E-13	DOWN	--	--	GO:0005575//GO:0016020//GO:0031224//GO:0044425//GO:0016021	cellular_component//membrane//intrinsic component of membrane//membrane part//integral component of membrane	--	--	sp|C4IYS8|ACFR2_MAIZE Ascorbate-specific transmembrane electron transporter 2 OS=Zea mays PE=2 SV=1//3.50353e-136
GRMZM2G066851	5	-	189096630	189097596	888	64.90109373	540.1916084	-3.0572	1.45E-31	7.14E-30	DOWN	44.48784282	464.3120196	-3.3836	1.04E-09	4.83E-08	DOWN	22.36348251	460.1351416	-4.3628	1.40E-28	1.42E-26	DOWN	--	--	--	--	--	--	-//-
GRMZM2G361535	5	-	189115341	189116406	501	11.3379404	132.0667719	-3.542	1.75E-14	3.54E-13	DOWN	7.218680848	75.30113171	-3.3829	0.0011796	0.015921	DOWN	3.862083311	70.52705827	-4.1907	5.48E-08	1.06E-06	DOWN	--	--	--	--	--	--	-//-
GRMZM5G868047	5	+	189263842	189267658	1450	235.6272772	277.9671364	-0.23841	0.22385	0.43243	FALSE	303.2950247	210.3212577	0.52813	0.47023	0.95097	FALSE	1051.152845	481.5015253	1.1264	4.35E-05	0.00046979	UP	--	--	--	--	--	--	sp|Q9SHC8|VAP12_ARATH Vesicle-associated protein 1-2 OS=Arabidopsis thaliana GN=PVA12 PE=1 SV=1//1.52728e-64
GRMZM2G463291	5	-	189856260	189862512	1546	161.9668147	23.00852562	2.8155	1.40E-12	2.46E-11	UP	187.4670483	51.75845317	1.8568	0.0015875	0.020515	UP	277.0223	105.7122987	1.3899	8.98E-05	0.0008957	UP	GO:0043170//GO:0008152//GO:0044238//GO:0006508//GO:0019538//GO:0071704//GO:0008150	macromolecule metabolic process//metabolic process//primary metabolic process//proteolysis//protein metabolic process//organic substance metabolic process//biological_process	--	--	GO:0003824//GO:0008233//GO:0003674//GO:0016787	catalytic activity//peptidase activity//molecular_function//hydrolase activity	sp|Q84LM2|VPE1_ORYSJ Vacuolar-processing enzyme beta-isozyme 1 OS=Oryza sativa subsp. japonica GN=VPE1 PE=1 SV=1//0
GRMZM2G409372	5	-	189957807	189958884	1078	15.62121789	46.08059802	-1.5607	0.012217	0.043343	DOWN	13.10187188	124.8555594	-3.2524	8.74E-06	0.00020894	DOWN	5.618945415	11.70946963	-1.0593	0.43015	0.70642	FALSE	--	--	GO:0043234//GO:0031461//GO:0044424//GO:0005634//GO:0044446//GO:0005622//GO:0016020//GO:0000152//GO:0005575//GO:0043229//GO:0005680//GO:1902494//GO:1990234//GO:0071944//GO:0032991//GO:0043226//GO:0044464//GO:0005623//GO:0005886//GO:0000151//GO:0016021//GO:0044425//GO:0043231//GO:0043227//GO:0031224//GO:0044422//GO:0044428	protein complex//cullin-RING ubiquitin ligase complex//intracellular part//nucleus//intracellular organelle part//intracellular//membrane//nuclear ubiquitin ligase complex//cellular_component//intracellular organelle//anaphase-promoting complex//catalytic complex//transferase complex//cell periphery//macromolecular complex//organelle//cell part//cell//plasma membrane//ubiquitin ligase complex//in…	GO:0016740//GO:0043167//GO:0003674//GO:0019787//GO:0004842//GO:0046914//GO:0046872//GO:0003824//GO:0008270//GO:0043169//GO:0005488//GO:0005515	transferase activity//ion binding//molecular_function//ubiquitin-like protein transferase activity//ubiquitin-protein transferase activity//transition metal ion binding//metal ion binding//catalytic activity//zinc ion binding//cation binding//binding//protein binding	sp|Q9FGJ6|ATL79_ARATH RING-H2 finger protein ATL79 OS=Arabidopsis thaliana GN=ATL79 PE=2 SV=1//7.4224e-13
GRMZM2G140730	5	-	190029475	190035538	753	44.51856901	135.7146013	-1.6081	1.52E-05	0.00011245	DOWN	27.50020473	66.33288337	-1.2703	0.088771	0.43241	FALSE	16.06238387	34.36165043	-1.0971	0.16917	0.39728	FALSE	--	--	--	--	--	--	-//-
GRMZM2G110541	5	+	190103401	190104973	938	11.03003434	43.82289691	-1.9902	0.0022104	0.010105	DOWN	15.79634537	48.08701956	-1.6061	0.074809	0.38797	FALSE	1.245769582	2.022326066	-0.69898	0.91708	1	FALSE	GO:0006139//GO:0072522//GO:0009127//GO:0006163//GO:0071704//GO:0044249//GO:0034641//GO:0009163//GO:1901362//GO:0018130//GO:0055086//GO:0034654//GO:1901360//GO:0044281//GO:0006753//GO:0065007//GO:0019693//GO:0009987//GO:1901564//GO:0007165//GO:0046129//GO:0006793//GO:0023052//GO:1901293//GO:0008150//GO:0046034//GO:0050789//GO:0009058//GO:0050896//GO:0042451//GO:0006796//GO:0044237//GO:0044699//GO:…	nucleobase-containing compound metabolic process//purine-containing compound biosynthetic process//purine nucleoside monophosphate biosynthetic process//purine nucleotide metabolic process//organic substance metabolic process//cellular biosynthetic process//cellular nitrogen compound metabolic process//nucleoside biosynthetic process//organic cyclic compound biosynthetic process//heterocycle bios…	GO:0005739//GO:0044455//GO:0032991//GO:0044464//GO:0033178//GO:0043226//GO:0044429//GO:0005623//GO:0031966//GO:0043234//GO:0044424//GO:0005740//GO:0031967//GO:0016020//GO:0005622//GO:0044446//GO:0005575//GO:0045261//GO:0031090//GO:0043229//GO:0098796//GO:0098798//GO:0005743//GO:0044444//GO:0019866//GO:0044422//GO:0005753//GO:0000275//GO:0031975//GO:0016469//GO:0098800//GO:0045259//GO:0044425//GO:…	mitochondrion//mitochondrial membrane part//macromolecular complex//cell part//proton-transporting two-sector ATPase complex, catalytic domain//organelle//mitochondrial part//cell//mitochondrial membrane//protein complex//intracellular part//mitochondrial envelope//organelle envelope//membrane//intracellular//intracellular organelle part//cellular_component//proton-transporting ATP synthase compl…	GO:0003674//GO:0097159//GO:0017111//GO:0005524//GO:0046914//GO:0016787//GO:1901265//GO:0043167//GO:0032549//GO:0016887//GO:1901363//GO:0035639//GO:0030554//GO:0032555//GO:0097367//GO:0032559//GO:0003824//GO:0046872//GO:0032550//GO:0001882//GO:0005488//GO:0008270//GO:0043169//GO:0036094//GO:0017076//GO:0032553//GO:0001883//GO:0005515//GO:0043168//GO:0016818//GO:0016817//GO:0016462//GO:0000166	molecular_function//organic cyclic compound binding//nucleoside-triphosphatase activity//ATP binding//transition metal ion binding//hydrolase activity//nucleoside phosphate binding//ion binding//ribonucleoside binding//ATPase activity//heterocyclic compound binding//purine ribonucleoside triphosphate binding//adenyl nucleotide binding//purine ribonucleotide binding//carbohydrate derivative bindin…	sp|Q0IGM7|BBX20_ARATH B-box zinc finger protein 20 OS=Arabidopsis thaliana GN=BBX20 PE=1 SV=1//5.98954e-26
GRMZM2G169458	5	-	190279423	190283569	1925	7604.873956	7384.334723	0.042456	0.97126	1	FALSE	3785.532506	3097.53416	0.28938	0.48113	0.95611	FALSE	1399.216357	741.9678763	0.91519	0.00069222	0.0052746	UP	GO:0044699//GO:0008150//GO:0044710//GO:0055114//GO:0008152	single-organism process//biological_process//single-organism metabolic process//oxidation-reduction process//metabolic process	--	--	GO:0004197//GO:0004175//GO:0008234//GO:0016491//GO:0016740//GO:0016787//GO:0017111//GO:0003674//GO:0003968//GO:0070011//GO:0016779//GO:0016462//GO:0016772//GO:0016817//GO:0008233//GO:0016818//GO:0034062//GO:0003824	cysteine-type endopeptidase activity//endopeptidase activity//cysteine-type peptidase activity//oxidoreductase activity//transferase activity//hydrolase activity//nucleoside-triphosphatase activity//molecular_function//RNA-directed RNA polymerase activity//peptidase activity, acting on L-amino acid peptides//nucleotidyltransferase activity//pyrophosphatase activity//transferase activity, transfer…	sp|Q70DU8|AL3H1_ARATH Aldehyde dehydrogenase family 3 member H1 OS=Arabidopsis thaliana GN=ALDH3H1 PE=1 SV=2//1.38074e-116
GRMZM2G169558	5	-	190287364	190288956	1439	535.5399489	554.1478694	-0.049277	0.82708	0.95861	FALSE	683.0659813	682.0830067	0.0020776	0.96424	1	FALSE	366.2034956	155.0133021	1.2403	0.00013124	0.0012576	UP	GO:0043412//GO:0006796//GO:0044237//GO:0036211//GO:0006464//GO:0071704//GO:0019538//GO:0009987//GO:0006793//GO:0008150//GO:0044267//GO:0006468//GO:0044238//GO:0008152//GO:0043170//GO:0016310//GO:0044260	macromolecule modification//phosphate-containing compound metabolic process//cellular metabolic process//protein modification process//cellular protein modification process//organic substance metabolic process//protein metabolic process//cellular process//phosphorus metabolic process//biological_process//cellular protein metabolic process//protein phosphorylation//primary metabolic process//metab…	--	--	GO:0016301//GO:0016740//GO:0043167//GO:0032549//GO:1901363//GO:0035639//GO:0030554//GO:0032555//GO:0097367//GO:0032559//GO:0003674//GO:0004672//GO:0097159//GO:0005524//GO:1901265//GO:0043168//GO:0000166//GO:0016772//GO:0003824//GO:0032550//GO:0005488//GO:0001882//GO:0036094//GO:0017076//GO:0032553//GO:0016773//GO:0001883	kinase activity//transferase activity//ion binding//ribonucleoside binding//heterocyclic compound binding//purine ribonucleoside triphosphate binding//adenyl nucleotide binding//purine ribonucleotide binding//carbohydrate derivative binding//adenyl ribonucleotide binding//molecular_function//protein kinase activity//organic cyclic compound binding//ATP binding//nucleoside phosphate binding//anion…	sp|P0DKI6|Y1332_ARATH Probable receptor-like protein kinase At1g33260 OS=Arabidopsis thaliana GN=At1g33260 PE=2 SV=1//1.69015e-86
GRMZM2G169580	5	-	190292136	190295846	2666	810.1189311	572.4957616	0.50087	0.0051703	0.020934	UP	980.0991139	661.7840331	0.56657	0.20108	0.67596	FALSE	706.6295889	300.4004833	1.2341	2.47E-05	0.00028319	UP	GO:0051179//GO:0008150//GO:0051234//GO:0044699//GO:0030001//GO:1902578//GO:0044765//GO:0006811//GO:0015672//GO:0006810//GO:0006813//GO:0006812	localization//biological_process//establishment of localization//single-organism process//metal ion transport//single-organism localization//single-organism transport//ion transport//monovalent inorganic cation transport//transport//potassium ion transport//cation transport	GO:0016020//GO:0005575//GO:0031224//GO:0016021//GO:0044425	membrane//cellular_component//intrinsic component of membrane//integral component of membrane//membrane part	GO:0015079//GO:0003674//GO:0031420//GO:0008324//GO:0015075//GO:0022857//GO:0015077//GO:0022832//GO:0022843//GO:0005216//GO:0015267//GO:0043167//GO:0022838//GO:0022803//GO:0030955//GO:0046873//GO:0005249//GO:0022836//GO:0005267//GO:0046872//GO:0005488//GO:0005244//GO:0043169//GO:0022892//GO:0022890//GO:0005261//GO:0005215//GO:0022891	potassium ion transmembrane transporter activity//molecular_function//alkali metal ion binding//cation transmembrane transporter activity//ion transmembrane transporter activity//transmembrane transporter activity//monovalent inorganic cation transmembrane transporter activity//voltage-gated channel activity//voltage-gated cation channel activity//ion channel activity//channel activity//ion bindi…	sp|Q39117|TGT2_ARATH Trihelix transcription factor GT-2 OS=Arabidopsis thaliana GN=GT-2 PE=2 SV=1//2.34246e-16
AC196575.3_FG007	5	-	190484131	190485998	723	12.41801891	0.838429862	3.8886	0.010828	0.039196	UP	2.554094693	0.33846122	2.9157	0.66326	1	FALSE	0	0	NA	NA	NA	NA	--	--	--	--	--	--	-//-
GRMZM2G072865	5	+	190605604	190612676	3199	1384.524575	582.1892285	1.2498	2.51E-11	3.93E-10	UP	1682.329671	661.9472934	1.3457	0.0023358	0.028441	UP	874.8987896	375.7245614	1.2194	1.60E-05	0.00019211	UP	GO:0044763//GO:0046483//GO:0006807//GO:0006950//GO:0044699//GO:0044237//GO:0044710//GO:0050896//GO:0033554//GO:0008150//GO:0006974//GO:0006725//GO:0051716//GO:0006310//GO:0044260//GO:0009987//GO:0006281//GO:1901360//GO:0043170//GO:0006508//GO:0006259//GO:0034641//GO:0090304//GO:0008152//GO:0044238//GO:0019538//GO:0071704//GO:0006139	single-organism cellular process//heterocycle metabolic process//nitrogen compound metabolic process//response to stress//single-organism process//cellular metabolic process//single-organism metabolic process//response to stimulus//cellular response to stress//biological_process//cellular response to DNA damage stimulus//cellular aromatic compound metabolic process//cellular response to stimulus/…	GO:0005575//GO:0044425//GO:0016021//GO:0016020//GO:0031224	cellular_component//membrane part//integral component of membrane//membrane//intrinsic component of membrane	GO:0004222//GO:0032559//GO:0097367//GO:0003678//GO:0004175//GO:0032555//GO:0030554//GO:0000166//GO:0016462//GO:0016817//GO:0008233//GO:0035639//GO:0016818//GO:1901363//GO:0016887//GO:0032549//GO:0043168//GO:0043167//GO:0008237//GO:1901265//GO:0016787//GO:0001883//GO:0005524//GO:0046914//GO:0004386//GO:0017111//GO:0032553//GO:0009378//GO:0017076//GO:0036094//GO:0043169//GO:0008270//GO:0097159//GO:…	metalloendopeptidase activity//adenyl ribonucleotide binding//carbohydrate derivative binding//DNA helicase activity//endopeptidase activity//purine ribonucleotide binding//adenyl nucleotide binding//nucleotide binding//pyrophosphatase activity//hydrolase activity, acting on acid anhydrides//peptidase activity//purine ribonucleoside triphosphate binding//hydrolase activity, acting on acid anhydri…	sp|Q6H6R9|FTSH7_ORYSJ ATP-dependent zinc metalloprotease FTSH 7, chloroplastic OS=Oryza sativa subsp. japonica GN=FTSH7 PE=3 SV=1//0
GRMZM2G135385	5	-	190614418	190615314	699	56.82255229	210.8052322	-1.8914	0.01225	0.043441	DOWN	266.02699	407.6403072	-0.61572	0.4273	0.91876	FALSE	423.8937398	241.6049072	0.81105	0.1813	0.41557	FALSE	--	--	--	--	--	--	sp|Q42342|CYB5E_ARATH Cytochrome b5 isoform E OS=Arabidopsis thaliana GN=CYTB5-E PE=1 SV=2//6.73931e-38
GRMZM2G135291	5	-	190656254	190659274	2232	236.498563	182.5652015	0.37342	0.13856	0.30655	FALSE	401.1055216	583.9372614	-0.54183	0.252	0.75097	FALSE	547.1152816	3288.834147	-2.5877	2.30E-07	4.04E-06	DOWN	GO:0051234//GO:0044699//GO:0009987//GO:0008150//GO:0051179//GO:0006810//GO:0055085//GO:0044763//GO:1902578//GO:0044765	establishment of localization//single-organism process//cellular process//biological_process//localization//transport//transmembrane transport//single-organism cellular process//single-organism localization//single-organism transport	--	--	--	--	sp|Q6H3Z3|YSL15_ORYSJ Iron-phytosiderophore transporter YSL15 OS=Oryza sativa subsp. japonica GN=YSL15 PE=2 SV=1//0
GRMZM2G156599	5	-	190726052	190729182	2536	2.07221764	5.464855324	-1.399	0.55659	0.78083	FALSE	6.925884286	45.44561564	-2.7141	0.0070898	0.069727	FALSE	21.45973926	138.0526049	-2.6855	4.27E-08	8.43E-07	DOWN	GO:0044765//GO:1902578//GO:0044763//GO:0055085//GO:0006810//GO:0051179//GO:0008150//GO:0009987//GO:0044699//GO:0051234	single-organism transport//single-organism localization//single-organism cellular process//transmembrane transport//transport//localization//biological_process//cellular process//single-organism process//establishment of localization	--	--	--	--	sp|Q9AY27|YS1_MAIZE Iron-phytosiderophore transporter yellow stripe 1 OS=Zea mays GN=YS1 PE=2 SV=1//0
GRMZM2G031952	5	-	190786927	190791823	1724	2572.199117	1572.126366	0.71029	8.93E-05	0.00057861	UP	2677.352909	671.4739671	1.9954	7.54E-06	0.00018191	UP	605.7961933	161.1384345	1.9105	6.26E-10	1.61E-08	UP	--	--	--	--	--	--	sp|Q54YW1|ELMOA_DICDI ELMO domain-containing protein A OS=Dictyostelium discoideum GN=elmoA PE=1 SV=1//5.79545e-31
GRMZM5G870932	9	+	142082081	142086925	2379	949.8220776	1130.94579	-0.2518	0.31538	0.54979	FALSE	1630.183107	2413.256132	-0.56595	0.18666	0.6501	FALSE	2406.985235	3676.208396	-0.61099	0.0086734	0.043259	DOWN	GO:0019318//GO:0046364//GO:0005996//GO:0044710//GO:0044723//GO:0044711//GO:0044238//GO:0005975//GO:0006006//GO:0008152//GO:0019319//GO:1901576//GO:0016051//GO:0044699//GO:0009058//GO:0008150//GO:0006094//GO:0071704	hexose metabolic process//monosaccharide biosynthetic process//monosaccharide metabolic process//single-organism metabolic process//single-organism carbohydrate metabolic process//single-organism biosynthetic process//primary metabolic process//carbohydrate metabolic process//glucose metabolic process//metabolic process//hexose biosynthetic process//organic substance biosynthetic process//carbohy…	--	--	GO:0004611//GO:0000166//GO:0043168//GO:0032553//GO:0001883//GO:0036094//GO:0017076//GO:0001882//GO:0005488//GO:0032550//GO:0016829//GO:0003824//GO:0032555//GO:0097367//GO:0032559//GO:0016831//GO:0030554//GO:0032549//GO:1901363//GO:0035639//GO:0043167//GO:0005524//GO:1901265//GO:0016830//GO:0097159//GO:0004612//GO:0003674	phosphoenolpyruvate carboxykinase activity//nucleotide binding//anion binding//ribonucleotide binding//purine nucleoside binding//small molecule binding//purine nucleotide binding//nucleoside binding//binding//purine ribonucleoside binding//lyase activity//catalytic activity//purine ribonucleotide binding//carbohydrate derivative binding//adenyl ribonucleotide binding//carboxy-lyase activity//ade…	sp|Q9SLZ0|PCKA_MAIZE Phosphoenolpyruvate carboxykinase [ATP] OS=Zea mays PE=2 SV=1//0
GRMZM2G036697	9	+	142186954	142191153	2008	1939.635958	3082.266784	-0.66821	6.12E-05	0.00040825	DOWN	3119.618134	3832.945455	-0.29708	0.50829	0.97151	FALSE	1735.741455	1801.074678	-0.053306	0.76911	0.94801	FALSE	GO:0008150//GO:0009291//GO:0009987//GO:0044764//GO:0051704//GO:0009292//GO:0000746	biological_process//unidirectional conjugation//cellular process//multi-organism cellular process//multi-organism process//genetic transfer//conjugation	GO:0016020//GO:0005575	membrane//cellular_component	GO:1901363//GO:0043167//GO:0097159//GO:0003674//GO:0046914//GO:0043169//GO:0008270//GO:0005488//GO:0046872//GO:0005515//GO:0003676//GO:0003723	heterocyclic compound binding//ion binding//organic cyclic compound binding//molecular_function//transition metal ion binding//cation binding//zinc ion binding//binding//metal ion binding//protein binding//nucleic acid binding//RNA binding	sp|Q9S752|LOFG2_ARATH Probable E3 ubiquitin-protein ligase LOG2 OS=Arabidopsis thaliana GN=LOG2 PE=1 SV=1//2.8311e-118
GRMZM5G884151	9	+	142272152	142272806	655	106.8922428	361.328986	-1.7572	3.50E-11	5.40E-10	DOWN	95.77183655	142.4756263	-0.57304	0.39236	0.89224	FALSE	29.50543314	21.75535667	0.43961	0.59688	0.84239	FALSE	--	--	--	--	--	--	-//-
GRMZM2G030839	9	+	142455691	142463871	2920	1585.946965	951.8164182	0.73659	1.97E-05	0.00014315	UP	1568.084696	1266.644462	0.30799	0.50588	0.96997	FALSE	1476.364802	889.5091091	0.73097	0.0051752	0.028516	UP	GO:0006024//GO:0006807//GO:0006022//GO:1901566//GO:0044710//GO:1901135//GO:0030203//GO:0008152//GO:0044711//GO:0043170//GO:1901576//GO:1901137//GO:0009058//GO:0044699//GO:0006023//GO:0009059//GO:1901564//GO:0008150//GO:0071704	glycosaminoglycan biosynthetic process//nitrogen compound metabolic process//aminoglycan metabolic process//organonitrogen compound biosynthetic process//single-organism metabolic process//carbohydrate derivative metabolic process//glycosaminoglycan metabolic process//metabolic process//single-organism biosynthetic process//macromolecule metabolic process//organic substance biosynthetic process//…	--	--	GO:0030158//GO:0000166//GO:0035252//GO:0043168//GO:0042285//GO:0017076//GO:0036094//GO:0032553//GO:0016757//GO:0001883//GO:0003824//GO:0032550//GO:0001882//GO:0005488//GO:0030554//GO:0097367//GO:0032555//GO:0032559//GO:0008194//GO:0043167//GO:0016740//GO:1901363//GO:0032549//GO:0035639//GO:0005524//GO:0016763//GO:1901265//GO:0003674//GO:0097159	protein xylosyltransferase activity//nucleotide binding//UDP-xylosyltransferase activity//anion binding//xylosyltransferase activity//purine nucleotide binding//small molecule binding//ribonucleotide binding//transferase activity, transferring glycosyl groups//purine nucleoside binding//catalytic activity//purine ribonucleoside binding//nucleoside binding//binding//adenyl nucleotide binding//carb…	sp|P24521|ERG8_YEAST Phosphomevalonate kinase OS=Saccharomyces cerevisiae (strain ATCC 204508 / S288c) GN=ERG8 PE=1 SV=2//4.69922e-26
GRMZM2G017678	9	+	142653985	142656028	2044	695.0855077	482.2690375	0.52735	0.0099795	0.036654	UP	488.202935	465.7386861	0.06796	0.88037	1	FALSE	219.1955654	205.727294	0.091485	0.80736	0.96803	FALSE	GO:1901576//GO:0006694//GO:0009058//GO:0008610//GO:0044699//GO:1901360//GO:0008150//GO:0071704//GO:0008202//GO:1901362//GO:0006629//GO:0044710//GO:0055114//GO:0044238//GO:0008152//GO:0044711	organic substance biosynthetic process//steroid biosynthetic process//biosynthetic process//lipid biosynthetic process//single-organism process//organic cyclic compound metabolic process//biological_process//organic substance metabolic process//steroid metabolic process//organic cyclic compound biosynthetic process//lipid metabolic process//single-organism metabolic process//oxidation-reduction p…	--	--	GO:0016229//GO:0048037//GO:0016614//GO:0016740//GO:0016491//GO:0008168//GO:0003674//GO:0016616//GO:0033764//GO:0016741//GO:0003824//GO:0003854//GO:0005488//GO:0050662	steroid dehydrogenase activity//cofactor binding//oxidoreductase activity, acting on CH-OH group of donors//transferase activity//oxidoreductase activity//methyltransferase activity//molecular_function//oxidoreductase activity, acting on the CH-OH group of donors, NAD or NADP as acceptor//steroid dehydrogenase activity, acting on the CH-OH group of donors, NAD or NADP as acceptor//transferase act…	sp|Q9LPC1|GAE2_ARATH UDP-glucuronate 4-epimerase 2 OS=Arabidopsis thaliana GN=GAE2 PE=2 SV=1//3.09083e-162
GRMZM2G100988	9	+	142729458	142730475	1018	640.9172483	364.0844953	0.81586	0.00018814	0.0011398	UP	1028.851127	654.274058	0.65307	0.55974	0.99632	FALSE	240.1749263	106.7955543	1.1692	0.033974	0.12741	FALSE	--	--	--	--	--	--	-//-
GRMZM2G090842	9	-	142899267	142902473	2294	180.2992264	688.5979788	-1.9333	1.03E-18	2.79E-17	DOWN	154.2321512	831.3369179	-2.4303	6.48E-07	1.95E-05	DOWN	109.2802954	253.7860327	-1.2156	0.075724	0.22963	FALSE	GO:0008150//GO:0008152	biological_process//metabolic process	--	--	GO:0003674//GO:0016597//GO:0043167//GO:0031406//GO:0043177//GO:0005488//GO:0036094//GO:0043168	molecular_function//amino acid binding//ion binding//carboxylic acid binding//organic acid binding//binding//small molecule binding//anion binding	sp|Q9LNA5|ACR8_ARATH ACT domain-containing protein ACR8 OS=Arabidopsis thaliana GN=ACR8 PE=2 SV=1//1.08038e-07
GRMZM2G150598	9	+	142994270	143003365	1121	1761.69486	1029.301313	0.7753	9.80E-06	7.52E-05	UP	1579.754977	1261.560732	0.32449	0.45252	0.93927	FALSE	776.9958507	747.776841	0.055299	0.88029	1	FALSE	GO:0008150//GO:0071704//GO:0019538//GO:0044238//GO:0008152//GO:0043170	biological_process//organic substance metabolic process//protein metabolic process//primary metabolic process//metabolic process//macromolecule metabolic process	--	--	--	--	sp|Q8GW78|CLP41_ARATH Clp protease-related protein At4g12060, chloroplastic OS=Arabidopsis thaliana GN=At4g12060 PE=1 SV=1//1.98928e-64
GRMZM2G150594	9	+	143011637	143013786	1368	130.9541051	433.9931157	-1.7286	3.04E-11	4.73E-10	DOWN	230.883484	1007.702752	-2.1258	6.84E-06	0.00016755	DOWN	100.1303125	238.7385515	-1.2536	0.011133	0.052996	FALSE	--	--	--	--	--	--	sp|O22131|LBD18_ARATH LOB domain-containing protein 18 OS=Arabidopsis thaliana GN=LBD18 PE=2 SV=2//8.25594e-62
GRMZM2G104616	9	+	143201999	143203295	1100	87.00666477	0.419214931	7.6973	0.00021357	0.0012768	UP	5.552976718	0	Inf	0.19352	0.66287	FALSE	2.117874158	0	Inf	0.47672	0.74813	FALSE	--	--	--	--	--	--	-//-
GRMZM2G104575	9	-	143206937	143216948	1496	184.2871862	185.005231	-0.0056103	0.98085	1	FALSE	118.8340154	188.6437149	-0.66672	0.20691	0.68535	FALSE	46.83143246	159.7026461	-1.7698	5.34E-05	0.00056571	DOWN	GO:0008152//GO:0044238//GO:0044711//GO:0055114//GO:0009089//GO:0006553//GO:0009066//GO:1901566//GO:1901605//GO:0006082//GO:0044710//GO:1901607//GO:0006807//GO:0009067//GO:0019752//GO:0044763//GO:0016053//GO:0071704//GO:0046451//GO:0044249//GO:0044283//GO:0009987//GO:0043436//GO:0044281//GO:1901564//GO:0008652//GO:0008150//GO:0009058//GO:0046394//GO:0044699//GO:0044237//GO:0009085//GO:1901576//GO:…	metabolic process//primary metabolic process//single-organism biosynthetic process//oxidation-reduction process//lysine biosynthetic process via diaminopimelate//lysine metabolic process//aspartate family amino acid metabolic process//organonitrogen compound biosynthetic process//alpha-amino acid metabolic process//organic acid metabolic process//single-organism metabolic process//alpha-amino aci…	--	--	GO:0003824//GO:0016628//GO:0008839//GO:0003674//GO:0016627//GO:0016491	catalytic activity//oxidoreductase activity, acting on the CH-CH group of donors, NAD or NADP as acceptor//4-hydroxy-tetrahydrodipicolinate reductase//molecular_function//oxidoreductase activity, acting on the CH-CH group of donors//oxidoreductase activity	sp|Q10P67|DAPB2_ORYSJ Probable 4-hydroxy-tetrahydrodipicolinate reductase 2, chloroplastic OS=Oryza sativa subsp. japonica GN=DAPB2 PE=2 SV=1//6.88741e-170
GRMZM2G149809	9	-	143293602	143296748	1964	1563.076412	2141.213372	-0.45404	0.013966	0.048484	DOWN	925.2853471	1771.355882	-0.93688	0.10492	0.47643	FALSE	353.8130419	494.7196424	-0.48362	0.27936	0.54852	FALSE	GO:0019835//GO:0031640//GO:0016043//GO:0051704//GO:0007010//GO:0044764//GO:0065007//GO:0009987//GO:0008150//GO:0035821//GO:0071840//GO:0044364//GO:0065008//GO:0006996//GO:0001906//GO:0051715	cytolysis//killing of cells of other organism//cellular component organization//multi-organism process//cytoskeleton organization//multi-organism cellular process//biological regulation//cellular process//biological_process//modification of morphology or physiology of other organism//cellular component organization or biogenesis//disruption of cells of other organism//regulation of biological qua…	GO:0005576//GO:0005575	extracellular region//cellular_component	GO:0008092//GO:0005515//GO:0005488//GO:0003779//GO:0003674	cytoskeletal protein binding//protein binding//binding//actin binding//molecular_function	sp|P83332|TLP1_PRUPE Thaumatin-like protein 1 OS=Prunus persica PE=2 SV=1//3.74202e-58
GRMZM2G149798	9	+	143307350	143310093	1879	2109.883594	89.834763	4.5537	4.87E-32	2.46E-30	UP	1135.197449	73.13800331	3.9562	0.00096404	0.013467	UP	241.6758939	33.17799435	2.8648	3.81E-12	1.28E-10	UP	--	--	--	--	--	--	sp|P83332|TLP1_PRUPE Thaumatin-like protein 1 OS=Prunus persica PE=2 SV=1//7.02216e-66
GRMZM2G147775	9	+	143431683	143433935	1814	297.8520129	3924.767182	-3.7199	1.51E-56	1.54E-54	DOWN	721.2405923	1974.29341	-1.4528	0.001576	0.020389	DOWN	262.4349385	498.5446937	-0.92576	0.059196	0.19189	FALSE	GO:0044237//GO:0009987//GO:0008150//GO:0008218//GO:0008152	cellular metabolic process//cellular process//biological_process//bioluminescence//metabolic process	GO:0005575//GO:0005622//GO:0044464//GO:0005623	cellular_component//intracellular//cell part//cell	GO:0016877//GO:0016878//GO:0003779//GO:0003674//GO:0047474//GO:0016874//GO:0005515//GO:0008092//GO:0003824//GO:0005488	ligase activity, forming carbon-sulfur bonds//acid-thiol ligase activity//actin binding//molecular_function//long-chain fatty acid luciferin component ligase activity//ligase activity//protein binding//cytoskeletal protein binding//catalytic activity//binding	sp|Q10P87|ADF5_ORYSJ Actin-depolymerizing factor 5 OS=Oryza sativa subsp. japonica GN=ADF5 PE=2 SV=1//3.48903e-16
GRMZM2G147787	9	+	143446864	143448420	1557	2.546713688	18.17258768	-2.8351	0.012568	0.044394	DOWN	12.02944983	30.89794547	-1.3609	0.20212	0.67734	FALSE	6.370246018	29.85609272	-2.2286	0.022694	0.093166	FALSE	--	--	--	--	--	--	-//-
GRMZM2G081175	9	+	143586090	143590243	2212	1306.781153	1943.908668	-0.57294	0.00061146	0.003271	DOWN	1674.65039	2064.097378	-0.30165	0.5165	0.97572	FALSE	1024.081651	1008.923648	0.021514	0.8436	0.98727	FALSE	GO:0051704//GO:0044763//GO:0048609//GO:0007304//GO:0060429//GO:0030703//GO:0030154//GO:0002066//GO:0007276//GO:0044702//GO:0030855//GO:0048477//GO:0032502//GO:0002064//GO:0044703//GO:0007292//GO:0000003//GO:0048869//GO:0009888//GO:0002065//GO:0032501//GO:0048468//GO:0032504//GO:0048856//GO:0019953//GO:0003006//GO:0009653//GO:0044699//GO:0008150//GO:0044767//GO:0022412//GO:0009987//GO:0048646//GO:…	multi-organism process//single-organism cellular process//multicellular organismal reproductive process//chorion-containing eggshell formation//epithelium development//eggshell formation//cell differentiation//columnar/cuboidal epithelial cell development//gamete generation//single organism reproductive process//epithelial cell differentiation//oogenesis//developmental process//epithelial cell de…	GO:0030312//GO:0005575//GO:0005623//GO:0005576//GO:0042600//GO:0044464//GO:0071944	external encapsulating structure//cellular_component//cell//extracellular region//chorion//cell part//cell periphery	GO:0005198//GO:0005213//GO:0003674	structural molecule activity//structural constituent of chorion//molecular_function	sp|A0JNJ3|SPG20_BOVIN Spartin OS=Bos taurus GN=SPG20 PE=2 SV=1//5.73514e-10
GRMZM2G069198	5	+	43175325	43180945	2684	1869.329119	1962.455306	-0.070139	0.78563	0.93295	FALSE	1013.466983	1024.819045	-0.01607	0.97609	1	FALSE	1226.796289	561.8781437	1.1266	3.57E-05	0.00039268	UP	GO:0044550//GO:0002376//GO:0044710//GO:0046649//GO:0044763//GO:0051249//GO:0006810//GO:0001775//GO:0044711//GO:0006955//GO:0008152//GO:0050865//GO:0044237//GO:0044699//GO:0050794//GO:0051234//GO:0050789//GO:0045321//GO:0009058//GO:0050896//GO:0002682//GO:0019748//GO:0009404//GO:0009403//GO:0051179//GO:0044249//GO:0008150//GO:0065007//GO:0009987//GO:0002694	secondary metabolite biosynthetic process//immune system process//single-organism metabolic process//lymphocyte activation//single-organism cellular process//regulation of lymphocyte activation//transport//cell activation//single-organism biosynthetic process//immune response//metabolic process//regulation of cell activation//cellular metabolic process//single-organism process//regulation of cell…	GO:0016020//GO:0005575	membrane//cellular_component	GO:0005215//GO:0003674	transporter activity//molecular_function	sp|Q653V6|NRAM3_ORYSJ Metal transporter Nramp3 OS=Oryza sativa subsp. japonica GN=NRAMP3 PE=2 SV=1//3.62352e-96
GRMZM2G427729	5	+	42893993	42896091	1963	375.2175418	685.1868755	-0.86877	3.67E-05	0.00025645	DOWN	127.6886153	143.2638709	-0.16604	0.79222	1	FALSE	44.14003726	24.30364239	0.86092	0.17543	0.40703	FALSE	GO:0008150//GO:0071704//GO:0044699//GO:0008152//GO:0044238//GO:0006629//GO:0044710	biological_process//organic substance metabolic process//single-organism process//metabolic process//primary metabolic process//lipid metabolic process//single-organism metabolic process	--	--	--	--	sp|Q8H5D4|PLP3_ORYSJ Patatin-like protein 3 OS=Oryza sativa subsp. japonica GN=PLP3 PE=3 SV=1//2.5408e-54
GRMZM2G370357	5	-	43184487	43187936	1139	299.4689888	51.33291946	2.5445	9.90E-17	2.33E-15	UP	302.0430376	15.07417847	4.3246	1.11E-11	6.42E-10	UP	396.4740368	18.50565925	4.4212	4.46E-08	8.77E-07	UP	GO:0044238//GO:0008152//GO:0043170//GO:0044710//GO:0006629//GO:0071704//GO:0019538//GO:0006508//GO:0008150//GO:0044699	primary metabolic process//metabolic process//macromolecule metabolic process//single-organism metabolic process//lipid metabolic process//organic substance metabolic process//protein metabolic process//proteolysis//biological_process//single-organism process	--	--	GO:0003824//GO:0070001//GO:0008233//GO:0003674//GO:0070011//GO:0016787//GO:0004190//GO:0004175	catalytic activity//aspartic-type peptidase activity//peptidase activity//molecular_function//peptidase activity, acting on L-amino acid peptides//hydrolase activity//aspartic-type endopeptidase activity//endopeptidase activity	sp|Q42456|ASPR1_ORYSJ Aspartic proteinase oryzasin-1 OS=Oryza sativa subsp. japonica GN=Os05g0567100 PE=2 SV=2//8.29527e-174
GRMZM2G587543	5	+	44580311	44581120	668	0	14.3523668	#NAME?	0.00071512	0.0037582	DOWN	23.17046065	35.95556961	-0.63393	0.487	0.95913	FALSE	0.28440464	4.083883622	-3.8439	0.35285	0.63041	FALSE	--	--	--	--	--	--	-//-
GRMZM2G151496	9	+	108316372	108318255	1884	1292.640671	1682.003181	-0.37986	0.031293	0.09541	FALSE	1051.59034	890.1100985	0.24052	0.54067	0.98481	FALSE	469.1450576	240.9824263	0.96111	0.0011354	0.0080719	UP	--	--	--	--	GO:0005488//GO:0005515//GO:0003674	binding//protein binding//molecular_function	sp|Q8LAW2|AFR_ARATH F-box protein AFR OS=Arabidopsis thaliana GN=AFR PE=1 SV=2//1.07474e-40
GRMZM2G338376	9	-	108480938	108482440	1284	0.319073813	0.419214931	-0.3938	1	1	FALSE	0.568604119	1.204448601	-1.0829	0.95349	1	FALSE	0	25.81859072	#NAME?	1.07E-05	0.00013421	DOWN	GO:0006464//GO:0036211//GO:0044237//GO:0006796//GO:0043412//GO:0008150//GO:0006793//GO:0009987//GO:0071704//GO:0019538//GO:0044260//GO:0016310//GO:0043170//GO:0008152//GO:0044238//GO:0044267//GO:0006468	cellular protein modification process//protein modification process//cellular metabolic process//phosphate-containing compound metabolic process//macromolecule modification//biological_process//phosphorus metabolic process//cellular process//organic substance metabolic process//protein metabolic process//cellular macromolecule metabolic process//phosphorylation//macromolecule metabolic process//m…	--	--	GO:0032559//GO:0097367//GO:0032555//GO:0030554//GO:0035639//GO:1901363//GO:0032549//GO:0043167//GO:0016301//GO:0016740//GO:1901265//GO:0005524//GO:0097159//GO:0004672//GO:0003674//GO:0016772//GO:0000166//GO:0043168//GO:0016773//GO:0001883//GO:0032553//GO:0017076//GO:0036094//GO:0032550//GO:0005488//GO:0001882//GO:0003824	adenyl ribonucleotide binding//carbohydrate derivative binding//purine ribonucleotide binding//adenyl nucleotide binding//purine ribonucleoside triphosphate binding//heterocyclic compound binding//ribonucleoside binding//ion binding//kinase activity//transferase activity//nucleoside phosphate binding//ATP binding//organic cyclic compound binding//protein kinase activity//molecular_function//trans…	sp|Q9LSC2|Y3589_ARATH PTI1-like tyrosine-protein kinase At3g15890 OS=Arabidopsis thaliana GN=At3g15890 PE=2 SV=1//1.14547e-109
GRMZM2G090266	9	-	108529838	108530603	766	49.30233268	92.92627875	-0.91443	0.027	0.084483	FALSE	49.11188983	166.063391	-1.7576	0.0037221	0.041349	DOWN	21.2737585	16.0345486	0.40789	0.68857	0.90168	FALSE	--	--	--	--	--	--	sp|Q9FHH5|GDU3_ARATH Protein GLUTAMINE DUMPER 3 OS=Arabidopsis thaliana GN=GDU3 PE=2 SV=1//1.27293e-09
GRMZM2G048472	9	-	107429360	107439048	1975	4755.681334	2914.772664	0.70627	1.41E-05	0.00010528	UP	5310.52787	3557.959471	0.57781	0.18189	0.64149	FALSE	2113.836744	1310.551279	0.68969	0.038744	0.14017	FALSE	--	--	GO:0031224//GO:0044425//GO:0016021//GO:0016020//GO:0005575	intrinsic component of membrane//membrane part//integral component of membrane//membrane//cellular_component	GO:0003824//GO:0004659//GO:0003674//GO:0016765//GO:0016740	catalytic activity//prenyltransferase activity//molecular_function//transferase activity, transferring alkyl or aryl (other than methyl) groups//transferase activity	sp|B7FA90|HPT1_ORYSJ Probable homogentisate phytyltransferase 1, chloroplastic OS=Oryza sativa subsp. japonica GN=HPT1 PE=2 SV=1//0
GRMZM2G106357	9	-	108220888	108223101	1156	126.3555055	33.84515177	1.9005	5.71E-06	4.56E-05	UP	252.3003917	129.959734	0.95708	0.0747	0.38772	FALSE	102.3147633	60.55696786	0.75665	0.10619	0.2909	FALSE	--	--	--	--	--	--	-//-
GRMZM2G038783	9	+	108447974	108449794	1610	3180.282851	1217.087965	1.3857	0.013957	0.048464	UP	8330.63478	1672.080204	2.3168	0.16575	0.61282	FALSE	866.8503024	327.0871033	1.4061	0.062145	0.19858	FALSE	--	--	GO:0005623//GO:0044464//GO:0005575//GO:0005622	cell//cell part//cellular_component//intracellular	GO:0046914//GO:0003674//GO:0043167//GO:0005515//GO:0043169//GO:0008270//GO:0005488//GO:0046872	transition metal ion binding//molecular_function//ion binding//protein binding//cation binding//zinc ion binding//binding//metal ion binding	sp|Q9FHH8|COL5_ARATH Zinc finger protein CONSTANS-LIKE 5 OS=Arabidopsis thaliana GN=COL5 PE=2 SV=2//5.11946e-18
